# Supplementary material for: Charting the NF-κB Pathway Interactome Map
Source: PLoS One. 2012 Mar 5;7(3):e32678. doi: 10.1371/journal.pone.0032678 (PMC3293857; doi:10.1371/journal.pone.0032678)
Supplement: Table S1 — Uniprot annotations retrieved and used to populate protein dataset U. (XLS) [file pone.0032678.s001.xls]

## Sheet: Uniprot_annot_search_results
Accession		Entry name	Protein names	Comment (FUNCTION)	Gene names	Organism
Q15848	Inhibits endothelial NF-kappa-B signaling	ADIPO_HUMAN	Adiponectin (Adipocyte, C1q and collagen domain-containing protein) (30 kDa adipocyte complement-related protein) (Adipocyte complement-related 30 kDa protein) (ACRP30) (Adipose most abundant gene transcript 1 protein) (apM-1) (Gelatin-binding protein)	FUNCTION: Important adipokine involved in the control of fat metabolism and insulin sensitivity, with direct anti-diabetic, anti-atherogenic and anti-inflammatory activities. Stimulates AMPK phosphorylation and activation in the liver and the skeletal muscle, enhancing glucose utilization and fatty-acid combustion. Antagonizes TNF-alpha by negatively regulating its expression in various tissues s…	ADIPOQ ACDC ACRP30 APM1 GBP28	Homo sapiens (Human)
Q8IUX7	positively regulate NF-kappa-B activity in macrophages by promoting the phosphorylation and subsequent degradation of I-kappa-B-alpha	AEBP1_HUMAN	Adipocyte enhancer-binding protein 1 (AE-binding protein 1) (Aortic carboxypeptidase-like protein)	FUNCTION: May positively regulate MAP-kinase activity in adipocytes, leading to enhanced adipocyte proliferation and reduced adipocyte differentiation (By similarity). May also positively regulate NF-kappa-B activity in macrophages by promoting the phosphorylation and subsequent degradation of I-kappa-B-alpha (NFKBIA), leading to enhanced macrophage inflammatory responsiveness (By similarity). Ca…	AEBP1 ACLP	Homo sapiens (Human)
Q08117	Inhibits NF-kappa-B-regulated gene expression	AES_HUMAN	Amino-terminal enhancer of split (Amino enhancer of split) (Protein GRG) (Protein ESP1) (Gp130-associated protein GAM)	FUNCTION: Acts as dominant repressor towards other family members. Inhibits NF-kappa-B-regulated gene expression. May be required for the initiation and maintenance of the differentiated state.	AES GRG	Homo sapiens (Human)
O14862	repressing NF-kappa-B transcriptional activity	AIM2_HUMAN	Interferon-inducible protein AIM2 (Absent in melanoma 2)	FUNCTION: Tumor suppressor which may act by repressing NF-kappa-B transcriptional activity.	AIM2	Homo sapiens (Human)
Q99767		APBA2_HUMAN	Amyloid beta A4 precursor protein-binding family A member 2 (Neuron-specific X11L protein) (Neuronal Munc18-1-interacting protein 2) (Mint-2) (Adapter protein X11beta)	FUNCTION: Putative function in synaptic vesicle exocytosis by binding to STXBP1, an essential component of the synaptic vesicle exocytotic machinery. May modulate processing of the beta-amyloid precursor protein (APP) and hence formation of beta-APP.	APBA2 MINT2 X11L	Homo sapiens (Human)
P49407	Involved in attenuation of NF-kappa-B-dependent transcription. --- down-regulates TGF-beta signaling such as NF-kappa-B activation --- prevents TRAF6 autoubiquitination and oligomerization required for activation of NF-kappa-B	ARRB1_HUMAN	Beta-arrestin-1 (Arrestin beta-1)	FUNCTION: Functions in regulating agonist-mediated G-protein coupled receptor (GPCR) signaling by mediating both receptor desensitization and resensitization processes. During homologous desensitization, beta-arrestins bind to the GPRK-phosphorylated receptor and sterically preclude its coupling to the cognate G-protein; the binding appears to require additional receptor determinants exposed only…	ARRB1 ARR1	Homo sapiens (Human)
P32121	Involved in attenuation of NF-kappa-B-dependent transcription. --- down-regulates TGF-beta signaling such as NF-kappa-B activation --- prevents TRAF6 autoubiquitination and oligomerization required for activation of NF-kappa-B	ARRB2_HUMAN	Beta-arrestin-2 (Arrestin beta-2)	FUNCTION: Functions in regulating agonist-mediated G-protein coupled receptor (GPCR) signaling by mediating both receptor desensitization and resensitization processes. During homologous desensitization, beta-arrestins bind to the GPRK-phosphorylated receptor and sterically preclude its coupling to the cognate G-protein; the binding appears to require additional receptor determinants exposed only…	ARRB2 ARB2 ARR2	Homo sapiens (Human)
Q8N9N2	Enhances NF-kappa-B transactivation	ASCC1_HUMAN	Activating signal cointegrator 1 complex subunit 1 (ASC-1 complex subunit p50) (Trip4 complex subunit p50)	FUNCTION: Enhances NF-kappa-B, SRF and AP1 transactivation.	ASCC1 CGI-18	Homo sapiens (Human)
Q9H1I8	Enhances NF-kappa-B transactivation	ASCC2_HUMAN	Activating signal cointegrator 1 complex subunit 2 (ASC-1 complex subunit p100) (Trip4 complex subunit p100)	FUNCTION: Enhances NF-kappa-B, SRF and AP1 transactivation.	ASCC2 ASC1P100	Homo sapiens (Human)
Q13625		ASPP2_HUMAN	Apoptosis-stimulating of p53 protein 2 (Tumor suppressor p53-binding protein 2) (p53-binding protein 2) (p53BP2) (53BP2) (Bcl2-binding protein) (Bbp) (Renal carcinoma antigen NY-REN-51)	FUNCTION: Regulator that plays a central role in regulation of apoptosis and cell growth via its interactions. Regulates TP53 by enhancing the DNA binding and transactivation function of TP53 on the promoters of proapoptotic genes in vivo. Inhibits the ability of APPBP1 to conjugate NEDD8 to CUL1, and thereby decreases APPBP1 ability to induce apoptosis. Impedes cell cycle progression at G2/M.	TP53BP2 ASPP2 BBP	Homo sapiens (Human)
Q9H6S1	Enhances the phosphorylation of NF-kappa-B p65 subunit RELA	AZI2_HUMAN	5-azacytidine-induced protein 2 (NF-kappa-B-activating kinase-associated protein 1) (Nak-associated protein 1) (TILP)	FUNCTION: Activates serine/threonine-protein kinase TBK1 and facilitates its oligomerization. Enhances the phosphorylation of NF-kappa-B p65 subunit RELA by TBK1. Promotes TBK1-induced as well as TNF-alpha or PMA-induced activation of NF-kappa-B. Participates in IFN-beta promoter activation via TICAM1.	AZI2 NAP1	Homo sapiens (Human)
O95999	promotes activation of NF-kappa-B	BCL10_HUMAN	B-cell lymphoma/leukemia 10 (B-cell CLL/lymphoma 10) (Bcl-10) (CED-3/ICH-1 prodomain homologous E10-like regulator) (CIPER) (CARD-containing molecule enhancing NF-kappa-B) (Cellular homolog of vCARMEN) (cCARMEN) (Mammalian CARD-containing adapter molecule E10) (mE10) (Cellular-E10) (c-E10) (CARD-like apoptotic protein) (hCLAP)	FUNCTION: Promotes apoptosis, pro-caspase-9 maturation and activation of NF-kappa-B via NIK and IKK. May be an adapter protein between upstream TNFR1-TRADD-RIP complex and the downstream NIK-IKK-IKAP complex. Is a substrate for MALT1.	BCL10 CIPER CLAP	Homo sapiens (Human)
P20749	Functions as a form of I-kappa-B specific for NF-kappa-B p50 subunit inhibiting its translocation to the nucleus	BCL3_HUMAN	B-cell lymphoma 3 protein (BCL-3) (Proto-oncogene BCL3)	FUNCTION: Could be a transcriptional activating factor. Functions as a form of I-kappa-B specific for NF-kappa-B p50 subunit inhibiting its translocation to the nucleus.	BCL3 BCL4 D19S37	Homo sapiens (Human)
Q96LW7	inhibiting the effects of BCL10-induced activation of NF-kappa-B	BINCA_HUMAN	Bcl10-interacting CARD protein (BinCARD)	FUNCTION: Plays a role in inhibiting the effects of BCL10-induced activation of NF-kappa-B. May inhibit the phosphorylation of BCL10 in a CARD-dependent manner.	C9orf89	Homo sapiens (Human)
Q8WV28	Important for the activation of NF-kappa-B	BLNK_HUMAN	B-cell linker protein (Cytoplasmic adapter protein) (B-cell adapter containing a SH2 domain protein) (B-cell adapter containing a Src homology 2 domain protein) (Src homology 2 domain-containing leukocyte protein of 65 kDa) (SLP-65)	FUNCTION: Functions as a central linker protein that bridges kinases associated with the B-cell receptor (BCR) with a multitude of signaling pathways, regulating biological outcomes of B-cell function and development. Plays a role in the activation of ERK/EPHB2, MAP kinase p38 and JNK. Modulates AP1 activation. Important for the activation of NF-kappa-B and NFAT. Plays an important role in BCR-me…	BLNK BASH SLP65	Homo sapiens (Human)
Q9UKL3	Involved in TNF-alpha-induced activation of NF-kappa-B via a TRAF2-dependent pathway. Acts as a downstream mediator for CASP8-induced activation of NF-kappa-B	C8AP2_HUMAN	CASP8-associated protein 2 (FLICE-associated huge protein)	FUNCTION: Participates in TNF-alpha-induced blockade of glucocorticoid receptor (GR) transactivation at the nuclear receptor coactivator level, upstream and independently of NF-kappa-B. Suppresses both NCOA2- and NCOA3-induced enhancement of GR transactivation. Involved in TNF-alpha-induced activation of NF-kappa-B via a TRAF2-dependent pathway. Acts as a downstream mediator for CASP8-induced act…	CASP8AP2 FLASH KIAA1315 RIP25	Homo sapiens (Human)
Q9BWT7	Activates NF-kappa-B via BCL10 and IKK	CAR10_HUMAN	Caspase recruitment domain-containing protein 10 (CARD-containing MAGUK protein 3) (Carma 3)	FUNCTION: Activates NF-kappa-B via BCL10 and IKK.	CARD10 CARMA3	Homo sapiens (Human)
Q9BXL7	Activates NF-kappa-B via BCL10 and IKK	CAR11_HUMAN	Caspase recruitment domain-containing protein 11 (CARD-containing MAGUK protein 1) (Carma 1)	FUNCTION: Involved in the costimulatory signal essential for T-cell receptor (TCR)-mediated T-cell activation. Its binding to DPP4 induces T-cell proliferation and NF-kappa-B activation in a T-cell receptor/CD3-dependent manner. Activates NF-kappa-B via BCL10 and IKK. Stimulates the phosphorylation of BCL10.	CARD11 CARMA1	Homo sapiens (Human)
Q9BXL6	Activates NF-kappa-B via BCL10 and IKK	CAR14_HUMAN	Caspase recruitment domain-containing protein 14 (CARD-containing MAGUK protein 2) (Carma 2)	FUNCTION: Activates NF-kappa-B via BCL10 and IKK. Stimulates the phosphorylation of BCL10.	CARD14 CARMA2	Homo sapiens (Human)
Q5EG05	induces NF-kappa-B activation during the pro-inflammatory cytokine response	CAR16_HUMAN	Caspase recruitment domain-containing protein 16 (Caspase-1 inhibitor COP) (CARD only domain-containing protein 1) (Pseudo interleukin-1 beta converting enzyme) (Pseudo-ICE)	FUNCTION: Caspase inhibitor. Acts as a regulator of procaspase-1/CASP1 activation implicated in the regulation of the proteolytic maturation of pro-interleukin-1 beta (IL1B) and its release during inflammation. Inhibits the release of IL1B in response to LPS in monocytes. Also induces NF-kappa-B activation during the pro-inflammatory cytokine response. Also able to inhibit CASP1-mediated neuronal…	CARD16 COP COP1	Homo sapiens (Human)
Q5XLA6		CAR17_HUMAN	Caspase recruitment domain-containing protein 17 (Caspase-1 inhibitor INCA) (Inhibitory caspase recruitment domain protein)	FUNCTION: Regulator of procaspase-1/CASP1 activation implicated in the regulation of the proteolytic maturation of pro-IL-1beta/IL1B and its release during inflammation. Inhibits the release of IL1B in response to LPS in monocytes. However, unlike CASP1, do not induce NF-kappa-B activation.	CARD17 INCA	Homo sapiens (Human)
Q9Y2G2	Inhibits NF-kappa-B activation	CARD8_HUMAN	Caspase recruitment domain-containing protein 8 (Apoptotic protein NDPP1) (DACAR) (CARD-inhibitor of NF-kappa-B-activating ligand) (CARDINAL) (Tumor up-regulated CARD-containing antagonist of CASP9) (TUCAN)	FUNCTION: Inhibits NF-kappa-B activation. May participate in a regulatory mechanism that coordinates cellular responses controlled by NF-kappa-B transcription factor. May be a component of the inflammasome, a protein complex which also includes PYCARD, NALP2 and CASP1 and whose function would be the activation of proinflammatory caspases.	CARD8 KIAA0955 NDPP1	Homo sapiens (Human)
Q9H257	Activates NF-kappa-B via BCL10	CARD9_HUMAN	Caspase recruitment domain-containing protein 9 (hCARD9)	FUNCTION: Activates NF-kappa-B via BCL10.	CARD9	Homo sapiens (Human)
Q86X55	coactivator for NF-kappa-B	CARM1_HUMAN	Histone-arginine methyltransferase CARM1 (EC 2.1.1.125) (EC 2.1.1.-) (Protein arginine N-methyltransferase 4) (Coactivator-associated arginine methyltransferase 1)	FUNCTION: Methylates (mono- and asymmetric dimethylation) the guanidino nitrogens of arginyl residues in several proteins involved in DNA packaging, transcription regulation, and mRNA stability. Recruited to promoters upon gene activation together with histone acetyltransferases from EP300/P300 and p160 families, methylates histone H3 at 'Arg-17' and activates transcription via chromatin remodeli…	CARM1 PRMT4	Homo sapiens (Human)
Q6UXS9	Reduces activation of NF-kappa-B in response to TNF	CASPC_HUMAN	Inactive caspase-12 (CASP-12)	FUNCTION: Has no protease activity. May reduce cytokine release in response to bacterial lipopolysaccharide during infections. Reduces activation of NF-kappa-B in response to TNF.	CASP12 UNQ9415/PRO34398	Homo sapiens (Human)
Q03135	induces T-cell proliferation and NF-kappa-B activation in a T-cell receptor/CD3-dependent manner	CAV1_HUMAN	Caveolin-1	FUNCTION: May act as a scaffolding protein within caveolar membranes. Interacts directly with G-protein alpha subunits and can functionally regulate their activity (By similarity). Involved in the costimulatory signal essential for T-cell receptor (TCR)-mediated T-cell activation. Its binding to DPP4 induces T-cell proliferation and NF-kappa-B activation in a T-cell receptor/CD3-dependent manner.	CAV1 CAV	Homo sapiens (Human)
P08571	leading to NF-kappa-B activation	CD14_HUMAN	Monocyte differentiation antigen CD14 (Myeloid cell-specific leucine-rich glycoprotein) (CD antigen CD14) [Cleaved into: Monocyte differentiation antigen CD14, urinary form; Monocyte differentiation antigen CD14, membrane-bound form]	FUNCTION: Cooperates with MD-2 and TLR4 to mediate the innate immune response to bacterial lipopolysaccharide (LPS). Acts via MyD88, TIRAP and TRAF6, leading to NF-kappa-B activation, cytokine secretion and the inflammatory response. Up-regulates cell surface molecules, including adhesion molecules.	CD14	Homo sapiens (Human)
Q99467	Leads to NF-kappa-B activation	CD180_HUMAN	CD180 antigen (Lymphocyte antigen 64) (Radioprotective 105 kDa protein) (CD antigen CD180)	FUNCTION: May cooperate with MD-1 and TLR4 to mediate the innate immune response to bacterial lipopolysaccharide (LPS) in B-cells. Leads to NF-kappa-B activation. Also involved in the life/death decision of B-cells (By similarity).	CD180 LY64 RP105	Homo sapiens (Human)
Q13352	transcriptional corepressor via its interaction with the NFKB1 NF-kappa-B subunit, possibly by interfering with the transactivation domain of NFKB1	CENPR_HUMAN	Centromere protein R (CENP-R) (Nuclear receptor-interacting factor 3) (Integrin beta-3-binding protein) (Beta-3-endonexin)	FUNCTION: Transcription coregulator that can have both coactivator and corepressor functions. Isoform 1, but not other isoforms, is involved in the coactivation of nuclear receptors for retinoid X (RXRs) and thyroid hormone (TRs) in a ligand-dependent fashion. In contrast, it does not coactivate nuclear receptors for retinoic acid, vitamin D, progesterone receptor, nor glucocorticoid. Acts as a c…	ITGB3BP CENPR NRIF3	Homo sapiens (Human)
O43734	involved in the activation of both NF-kappa-B via a NF-kappa-B inhibitor kinase (IKK)-dependent mechanism	CIKS_HUMAN	Adapter protein CIKS (Connection to IKK and SAPK/JNK) (TRAF3-interacting protein 2) (Nuclear factor NF-kappa-B activator 1) (ACT1)	FUNCTION: Could be involved in the activation of both NF-kappa-B via a NF-kappa-B inhibitor kinase (IKK)-dependent mechanism and stress-activated protein kinase (SAPK)/JNK.	TRAF3IP2 C6orf2 C6orf4 C6orf5 C6orf6	Homo sapiens (Human)
Q9BXN2	Necessary for the TLR2-mediated inflammatory response and for TLR2-mediated activation of NF-kappa-B	CLC7A_HUMAN	C-type lectin domain family 7 member A (Dendritic cell-associated C-type lectin 1) (DC-associated C-type lectin 1) (Dectin-1) (Beta-glucan receptor) (C-type lectin superfamily member 12)	FUNCTION: Lectin that functions as pattern receptor specific for beta-1,3-linked and beta-1,6-linked glucans, such as cell wall constituents from pathogenic bacteria and fungi. Necessary for the TLR2-mediated inflammatory response and for TLR2-mediated activation of NF-kappa-B. Enhances cytokine production in macrophages and dendritic cells. Mediates production of reactive oxygen species in the c…	CLEC7A BGR CLECSF12 DECTIN1 UNQ539/PRO1082	Homo sapiens (Human)
Q86VX2		COMD7_HUMAN	COMM domain-containing protein 7		COMMD7 C20orf92	Homo sapiens (Human)
Q8TCD1	activate the NF-kappa-B signaling pathway	CR032_HUMAN	UPF0729 protein C18orf32 (Putative NF-kappa-B-activating protein 200)	FUNCTION: May activate the NF-kappa-B signaling pathway.	C18orf32	Homo sapiens (Human)
Q8TEY5	Binds to NF-kappa-B site and has transcriptional activation activity from NF-kappa-B-containing regulatory elements	CR3L4_HUMAN	Cyclic AMP-responsive element-binding protein 3-like protein 4 (cAMP-responsive element-binding protein 3-like protein 4) (Cyclic AMP-responsive element-binding protein 4) (cAMP-responsive element-binding protein 4) (CREB-4) (Androgen-induced basic leucine zipper protein) (AIbZIP) (Attaching to CRE-like 1) (ATCE1) (Transcript induced in spermiogenesis protein 40) (Tisp40) (hJAL) [Cleaved into: Pr…	FUNCTION: Transcriptional activator that may play a role in the unfolded protein response. Binds to the UPR element (UPRE) but not to CRE element. Preferentially binds DNA with to the consensus sequence 5'-T[GT]ACGT[GA][GT]-3' and has transcriptional activation activity from UPRE. Binds to NF-kappa-B site and has transcriptional activation activity from NF-kappa-B-containing regulatory elements (…	CREB3L4 AIBZIP CREB4 JAL	Homo sapiens (Human)
Q7LFL8	indirectly participate in activation of the NF-kappa-B	CXXC5_HUMAN	CXXC-type zinc finger protein 5 (Putative MAPK-activating protein PM08) (Putative NF-kappa-B-activating protein 102)	FUNCTION: May indirectly participate in activation of the NF-kappa-B and MAPK pathways. Acts as a mediator of BMP4-mediated modulation of canonical Wnt signaling activity in neural stem cells (By similarity).	CXXC5 HSPC195 TCCCIA00297	Homo sapiens (Human)
Q9NQC7	Negative regulator of TRAF2 and NF-kappa-B signaling pathway	CYLD_HUMAN	Probable ubiquitin carboxyl-terminal hydrolase CYLD (EC 3.1.2.15) (Ubiquitin thioesterase CYLD) (Ubiquitin-specific-processing protease CYLD) (Deubiquitinating enzyme CYLD)	FUNCTION: Negative regulator of TRAF2 and NF-kappa-B signaling pathway. Has deubiquitinating activity that is directed towards non-'Lys-48'-linked polyubiquitin chains. The inhibition of NF-kappa-B activation is mediated at least in part, by the deubiquitination and inactivation of TRAF2 and, to a lesser extent, TRAF6.	CYLD CYLD1 KIAA0849 HSPC057	Homo sapiens (Human)
Q5VWQ8	inhibits CHUK-NF-kappa-B signaling	DAB2P_HUMAN	Disabled homolog 2-interacting protein (DAB2-interacting protein) (DAB2 interaction protein) (ASK-interacting protein 1)	FUNCTION: Functions as a Ras GTPase-activating protein (By similarity). Through its interaction with MAP3K5 disrupts the association of MAP3K5 with the inhibitory 14-3-3 complex. Mediates TNF/TRAF2-induced MAP3K5-JNK activation, while it inhibits CHUK-NF-kappa-B signaling. May act as a tumor suppressor gene.	DAB2IP AF9Q34 AIP1 KIAA1743	Homo sapiens (Human)
O95786	activation of NF-kappa-B	DDX58_HUMAN	Probable ATP-dependent RNA helicase DDX58 (EC 3.6.1.-) (DEAD box protein 58) (Retinoic acid-inducible gene 1 protein) (RIG-1) (Retinoic acid-inducible gene I protein) (RIG-I)	FUNCTION: Involved in innate immune defense against viruses. Upon interaction with intracellular dsRNA produced during viral replication, triggers a transduction cascade involving MAVS/IPS1, which results in the activation of NF-kappa-B, IRF3 and IRF7 and the induction of the expression of antiviral cytokines such as IFN-beta and RANTES (CCL5). Detects dsRNA produced from non-self dsDNA by RNA po…	DDX58	Homo sapiens (Human)
P27487	induces T-cell proliferation and NF-kappa-B activation in a T-cell receptor/CD3-dependent manner	DPP4_HUMAN	Dipeptidyl peptidase 4 (EC 3.4.14.5) (Dipeptidyl peptidase IV) (DPP IV) (T-cell activation antigen CD26) (TP103) (Adenosine deaminase complexing protein 2) (ADCP-2) (ADABP) (CD antigen CD26) [Cleaved into: Dipeptidyl peptidase 4 membrane form (Dipeptidyl peptidase IV membrane form); Dipeptidyl peptidase 4 soluble form (Dipeptidyl peptidase IV soluble form)]	FUNCTION: Cell surface glycoprotein receptor involved in the costimulatory signal essential for T-cell receptor (TCR)-mediated T-cell activation. Acts as a positive regulator of T-cell coactivation, by binding at least ADA, CAV1, IGF2R, and PTPRC. Its binding to CAV1 and CARD11 induces T-cell proliferation and NF-kappa-B activation in a T-cell receptor/CD3-dependent manner. Its interaction with A…	DPP4 ADCP2 CD26	Homo sapiens (Human)
Q9BQ95	involved in the activation of NF-kappa-B via MAP3K1	ECSIT_HUMAN	Evolutionarily conserved signaling intermediate in Toll pathway, mitochondrial (Protein SITPEC)	FUNCTION: Adapter protein of the Toll-like and IL-1 receptor signaling pathway that is involved in the activation of NF-kappa-B via MAP3K1. Promotes proteolytic activation of MAP3K1. Involved in the BMP signaling pathway. Required for normal embryonic development (By similarity). Required for efficient assembly of mitochondrial NADH:ubiquinone oxidoreductase.	ECSIT	Homo sapiens (Human)
Q8WWZ3	Mediates the activation of NF-kappa-B	EDAD_HUMAN	Ectodysplasin-A receptor-associated adapter protein (EDAR-associated death domain protein) (Protein crinkled homolog)	FUNCTION: Adapter protein that interacts with EDAR DEATH domain and couples the receptor to EDA signaling pathway during morphogenesis of ectodermal organs. Mediates the activation of NF-kappa-B.	EDARADD	Homo sapiens (Human)
Q9UNE0	Mediates the activation of NF-kappa-B	EDAR_HUMAN	Tumor necrosis factor receptor superfamily member EDAR (Anhidrotic ectodysplasin receptor 1) (Ectodysplasin-A receptor) (EDA-A1 receptor) (Ectodermal dysplasia receptor) (Downless homolog)	FUNCTION: Receptor for EDA isoform A1, but not for EDA isoform A2. Mediates the activation of NF-kappa-B and JNK. May promote caspase-independent cell death.	EDAR DL	Homo sapiens (Human)
Q96C19	role as negative regulator of the canonical NF-kappa-B-activating branch	EFHD2_HUMAN	EF-hand domain-containing protein D2 (Swiprosin-1)	FUNCTION: May regulate B-cell receptor (BCR)-induced immature and primary B-cell apoptosis (By similarity). Plays a role as negative regulator of the canonical NF-kappa-B-activating branch (By similarity). Controls spontaneous apoptosis through the regulation of BCL2L1 abundance (By similarity).	EFHD2 SWS1	Homo sapiens (Human)
P51161	Isoform 2 is up-regulated by NF-kappa-B	FABP6_HUMAN	Gastrotropin (GT) (Fatty acid-binding protein 6) (Ileal lipid-binding protein) (ILBP) (Intestinal 15 kDa protein) (I-15P) (Intestinal bile acid-binding protein) (I-BABP)	FUNCTION: Ileal protein which stimulates gastric acid and pepsinogen secretion. Seems to be able to bind to bile salts and bilirubins. Isoform 2 is essential for the survival of colon cancer cells to bile acid-induced apoptosis.	FABP6 ILBP ILLBP	Homo sapiens (Human)
Q9Y297	frees the associated NFKB1 to translocate into the nucleus and to activate transcription	FBW1A_HUMAN	F-box/WD repeat-containing protein 1A (F-box and WD repeats protein beta-TrCP) (E3RSIkappaB) (pIkappaBalpha-E3 receptor subunit)	FUNCTION: Substrate recognition component of a SCF (SKP1-CUL1-F-box protein) E3 ubiquitin-protein ligase complex which mediates the ubiquitination and subsequent proteasomal degradation of target proteins. Recognizes and binds to phosphorylated target proteins. SCF(BTRC) mediates the ubiquitination of CTNNB1 and participates in Wnt signaling. SCF(BTRC) mediates the ubiquitination of NFKBIA, NFKBI…	BTRC BTRCP FBW1A FBXW1A	Homo sapiens (Human)
P30793	Cytokine-induced GCH1 up-regulation in HUVECs in response to TNF-alpha and IFN-gamma involves cooperative activation of both the NF-kappa-B and JAK2/STAT pathways	GCH1_HUMAN	GTP cyclohydrolase 1 (EC 3.5.4.16) (GTP cyclohydrolase I) (GTP-CH-I)	FUNCTION: Positively regulates nitric oxide synthesis in umbilical vein endothelial cells (HUVECs). May be involved in dopamine synthesis. May modify pain sensitivity and persistence. Isoform GCH-1 is the functional enzyme, the potential function of the enzymatically inactive isoforms remains unknown.	GCH1 DYT5 GCH	Homo sapiens (Human)
Q9Y302	May be involved in the NF-kappa-B pathway	GPR89_HUMAN	Protein GPR89 (Putative MAPK-activating protein PM01) (Putative NF-kappa-B-activating protein 90)	FUNCTION: May be involved in the NF-kappa-B and MAPK signaling pathways.	GPR89A GPR89 SH120 CGI-13 HSPC201 UNQ192/PRO218; GPR89B	Homo sapiens (Human)
Q8N3C0	Enhances NF-kappa-B transactivation	HELC1_HUMAN	Activating signal cointegrator 1 complex subunit 3 (EC 3.6.1.-) (ASC-1 complex subunit p200) (Trip4 complex subunit p200) (Helicase, ATP binding 1)	FUNCTION: Enhances NF-kappa-B, SRF and AP1 transactivation.	ASCC3 HELIC1	Homo sapiens (Human)
O94992	May also regulate NF-kappa-B-dependent transcriptional activity	HEXI1_HUMAN	Protein HEXIM1 (Hexamethylene bis-acetamide-inducible protein 1) (Estrogen down-regulated gene 1 protein) (Cardiac lineage protein 1) (Menage a quatre protein 1)	FUNCTION: Transcriptional regulator which functions as a general RNA polymerase II transcription inhibitor. In cooperation with 7SK snRNA sequesters P-TEFb in a large inactive 7SK snRNP complex preventing RNA polymerase II phosphorylation and subsequent transcriptional elongation. May also regulate NF-kappa-B, ESR1, NR3C1 and CIITA-dependent transcriptional activity.	HEXIM1 CLP1 EDG1 HIS1 MAQ1	Homo sapiens (Human)
O95256	mediates IL-18-dependent activation of NF-kappa-B	I18RA_HUMAN	Interleukin-18 receptor accessory protein (IL-18 receptor accessory protein) (IL-18RAcP) (Interleukin-18 receptor accessory protein-like) (Interleukin-18 receptor beta) (IL-18R-beta) (IL-18Rbeta) (IL-1R accessory protein-like) (IL-1RAcPL) (Accessory protein-like) (AcPL) (Interleukin-1 receptor 7) (IL-1R-7) (IL-1R7) (CD218 antigen-like family member B) (CDw218b) (CD antigen CD218b)	FUNCTION: Required for the high affinity binding of interleukin 18 (IL-18) to its receptor complex (By similarity). Together with IL18R1 mediates IL-18-dependent activation of NF-kappa-B and JNK.	IL18RAP IL1R7	Homo sapiens (Human)
Q8WUF5	inhibiting the action of NF-kappa-B	IASPP_HUMAN	RelA-associated inhibitor (Inhibitor of ASPP protein) (Protein iASPP) (PPP1R13B-like protein) (NFkB-interacting protein 1)	FUNCTION: Regulator that plays a central role in regulation of apoptosis and transcription via its interaction with NF-kappa-B and p53/TP53 proteins. Blocks transcription of HIV-1 virus by inhibiting the action of both NF-kappa-B and SP1. Also inhibits p53/TP53 function, possibly by preventing the association between p53/TP53 and ASPP1 or ASPP2, and therefore suppressing the subsequent activation…	PPP1R13L IASPP NKIP1 PPP1R13BL RAI	Homo sapiens (Human)
Q9P2D0	Down-regulates NF-kappa-B-driven transcription	IBTK_HUMAN	Inhibitor of Bruton tyrosine kinase (IBtk)	FUNCTION: Acts as an inhibitor of BTK tyrosine kinase activity, thereby playing a role in B-cell development. Down-regulates BTK kinase activity, leading to interference with BTK-mediated calcium mobilization and NF-kappa-B-driven transcription.	IBTK BTKI KIAA1417	Homo sapiens (Human)
Q9BYX4	activation of NF-kappa-B	IFIH1_HUMAN	Interferon-induced helicase C domain-containing protein 1 (EC 3.6.1.-) (Interferon-induced with helicase C domain protein 1) (Helicase with 2 CARD domains) (Helicard) (Melanoma differentiation-associated protein 5) (MDA-5) (RNA helicase-DEAD box protein 116) (Murabutide down-regulated protein)	FUNCTION: RNA helicase that, through its ATP-dependent unwinding of RNA, may function to promote message degradation by specific RNases. Seems to have growth suppressive properties. Involved in innate immune defense against viruses. Upon interaction with intracellular dsRNA produced during viral replication, triggers a transduction cascade involving MAVS/IPS1, which results in the activation of N…	IFIH1 MDA5 RH116	Homo sapiens (Human)
P25963	Inhibits the activity of dimeric NF-kappa-B/REL complexes	IKBA_HUMAN	NF-kappa-B inhibitor alpha (I-kappa-B-alpha) (IkappaBalpha) (IkB-alpha) (Major histocompatibility complex enhancer-binding protein MAD3)	FUNCTION: Inhibits the activity of dimeric NF-kappa-B/REL complexes by trapping REL dimers in the cytoplasm through masking of their nuclear localization signals. On cellular stimulation by immune and proinflammatory responses, becomes phosphorylated promoting ubiquitination and degradation, enabling the dimeric RELA to tranlocate to the nucleus and activate transcription.	NFKBIA IKBA MAD3 NFKBI	Homo sapiens (Human)
Q15653	Inhibits NF-kappa-B by complexing with and trapping it in the cytoplasm	IKBB_HUMAN	NF-kappa-B inhibitor beta (NF-kappa-BIB) (I-kappa-B-beta) (IkappaBbeta) (IkB-beta) (IkB-B) (Thyroid receptor-interacting protein 9) (TR-interacting protein 9) (TRIP-9)	FUNCTION: Inhibits NF-kappa-B by complexing with and trapping it in the cytoplasm. However, the unphosphorylated form resynthesized after cell stimulation is able to bind NF-kappa-B allowing its transport to the nucleus and protecting it to further IKBA-dependent inactivation. Association with inhibitor kappa B-interacting NKIRAS1 and NKIRAS2 prevent its phosphorylation rendering it more resistan…	NFKBIB IKBB TRIP9	Homo sapiens (Human)
Q8NI38	regulate the expression of IL-2, IL-6, and other cytokines through regulation on NF-kappa-B activity	IKBD_HUMAN	NF-kappa-B inhibitor delta (I-kappa-B-delta) (IkappaBdelta) (IkB-delta) (IkappaBNS) (T-cell activation NFKB-like protein) (TA-NFKBH)	FUNCTION: May regulate the expression of IL-2, IL-6, and other cytokines through regulation on NF-kappa-B activity. Functions in the regulation of inflammatory responses. May also regulate TCR-induced negative selection of thymocytes (By similarity).	NFKBID IKBNS	Homo sapiens (Human)
O00221	Inhibits NF-kappa-B by complexing with and trapping it in the cytoplasm	IKBE_HUMAN	NF-kappa-B inhibitor epsilon (NF-kappa-BIE) (I-kappa-B-epsilon) (IkappaBepsilon) (IkB-epsilon) (IkB-E)	FUNCTION: Inhibits NF-kappa-B by complexing with and trapping it in the cytoplasm. Inhibits DNA-binding of NF-kappa-B p50-p65 and p50-c-Rel complexes.	NFKBIE IKBE	Homo sapiens (Human)
Q9UBC1	negative regulator of NF-kappa-B activation	IKBL1_HUMAN	NF-kappa-B inhibitor-like protein 1 (Nuclear factor of kappa light polypeptide gene enhancer in B-cells inhibitor-like 1) (Inhibitor of kappa B-like protein) (I-kappa-B-like protein) (IkappaBL)	FUNCTION: May be a negative regulator of NF-kappa-B activation.	NFKBIL1 IKBL	Homo sapiens (Human)
Q96HA7	negative or positive regulator of NF-kappa-B mediated activation of transcription	IKBL2_HUMAN	NF-kappa-B inhibitor-like protein 2 (Nuclear factor of kappa light polypeptide gene enhancer in B-cells inhibitor-like 2) (Inhibitor of kappa B-related protein) (I-kappa-B-related protein) (IkappaBR)	FUNCTION: Involved in the regulation of NF-kappa-B transcription factor complexes. Acts either as a negative or positive regulator of NF-kappa-B mediated activation of transcription.	NFKBIL2 IKBR	Homo sapiens (Human)
Q5VVH5	leads to NF-kappa-B activation ------- enhancing RELA transcriptional activity	IKBP1_HUMAN	Interleukin-1 receptor-associated kinase 1-binding protein 1	FUNCTION: Component of the IRAK1-dependent TNFRSF1A signaling pathway that leads to NF-kappa-B activation and is required for cell survival. Acts by enhancing RELA transcriptional activity (By similarity).	IRAK1BP1	Homo sapiens (Human)
Q9BYH8	Inhibits NF-kappa-B activity without affecting its nuclear translocation	IKBZ_HUMAN	NF-kappa-B inhibitor zeta (I-kappa-B-zeta) (IkappaBzeta) (IkB-zeta) (Molecule possessing ankyrin repeats induced by lipopolysaccharide) (MAIL) (IL-1 inducible nuclear ankyrin-repeat protein) (INAP)	FUNCTION: Involved in regulation of NF-kappa-B transcription factor complexes. Inhibits NF-kappa-B activity without affecting its nuclear translocation upon stimulation. Inhibits DNA-binding of RELA and NFKB1/p50, and of the NF-kappa-B p65-p50 heterodimer and the NF-kappa-B p50-p50 homodimer. Seems also to activate NF-kappa-B-mediated transcription. In vitro, upon association with NFKB1/p50 has t…	NFKBIZ IKBZ INAP MAIL	Homo sapiens (Human)
O15111	NF-kappa-B activation	IKKA_HUMAN	Inhibitor of nuclear factor kappa-B kinase subunit alpha (I-kappa-B kinase alpha) (IkBKA) (IKK-alpha) (IKK-A) (IkappaB kinase) (EC 2.7.11.10) (I-kappa-B kinase 1) (IKK1) (Conserved helix-loop-helix ubiquitous kinase) (Nuclear factor NF-kappa-B inhibitor kinase alpha) (NFKBIKA) (Transcription factor 16) (TCF-16)	FUNCTION: Acts as part of the IKK complex in the conventional pathway of NF-kappa-B activation and phosphorylates inhibitors of NF-kappa-B thus leading to the dissociation of the inhibitor/NF-kappa-B complex and ultimately the degradation of the inhibitor. As part of the non-canonical pathway of NF-kappa-B activation, the MAP3K14-activated CHUK/IKKA homodimer phosphorylates NFKB2/p100 associated …	CHUK IKKA TCF16	Homo sapiens (Human)
O14920	NF-kappa-B activation	IKKB_HUMAN	Inhibitor of nuclear factor kappa-B kinase subunit beta (I-kappa-B-kinase beta) (IkBKB) (IKK-beta) (IKK-B) (EC 2.7.11.10) (I-kappa-B kinase 2) (IKK2) (Nuclear factor NF-kappa-B inhibitor kinase beta) (NFKBIKB)	FUNCTION: Acts as part of the IKK complex in the conventional pathway of NF-kappa-B activation and phosphorylates inhibitors of NF-kappa-B thus leading to the dissociation of the inhibitor/NF-kappa-B complex and ultimately the degradation of the inhibitor. Also phosphorylates NCOA3.	IKBKB IKKB	Homo sapiens (Human)
Q14164	NF-kappa-B activation	IKKE_HUMAN	Inhibitor of nuclear factor kappa-B kinase subunit epsilon (I-kappa-B kinase epsilon) (IkBKE) (IKK-epsilon) (IKK-E) (EC 2.7.11.10) (Inducible I kappa-B kinase) (IKK-i)	FUNCTION: Phosphorylates inhibitors of NF-kappa-B thus leading to the dissociation of the inhibitor/NF-kappa-B complex and ultimately the degradation of the inhibitor. May play a special role in the immune response.	IKBKE IKKE IKKI KIAA0151	Homo sapiens (Human)
Q13478	activation of NF-kappa-B	IL18R_HUMAN	Interleukin-18 receptor 1 (IL-18R-1) (IL-18R1) (IL1 receptor-related protein) (IL-1Rrp) (IL1R-rp) (CD218 antigen-like family member A) (CDw218a) (CD antigen CD218a)	FUNCTION: Receptor for interleukin 18 (IL-18). Binding to the agonist leads to the activation of NF-kappa-B.	IL18R1 IL1RRP	Homo sapiens (Human)
Q9NPH3	activation of NF-kappa-B	IL1AP_HUMAN	Interleukin-1 receptor accessory protein (IL-1 receptor accessory protein) (IL-1RAcP) (Interleukin-1 receptor 3) (IL-1R-3) (IL-1R3)	FUNCTION: Mediates interleukin-1-dependent activation of NF-kappa-B. Isoform 1 is part of the membrane-bound form of the IL-1 receptor. Signaling involves formation of a ternary complex containing IL1R1, TOLLIP, MYD88, and IRAK1 or IRAK2. Isoform 2 modulates the response to interleukins by associating with soluble IL1R1 and enhancing interleukin-binding to the decoy receptor.	IL1RAP C3orf13 IL1R3	Homo sapiens (Human)
Q9NZH8	agonist of NF-kappa B activation	IL1F9_HUMAN	Interleukin-1 family member 9 (IL-1F9) (Interleukin-1 homolog 1) (IL-1H1) (Interleukin-1 epsilon) (IL-1 epsilon) (IL-1-related protein 2) (IL-1RP2)	FUNCTION: Function as an agonist of NF-kappa B activation through the orphan IL-1-receptor-related protein 2. Could constitute part of an independent signaling system analogous to interleukin-1 alpha (IL-1A), beta (IL-1B) receptor agonist and interleukin-1 receptor type I (IL-1R1), that is present in epithelial barriers and takes part in local inflammatory response.	IL1F9 IL1E IL1H1 IL1RP2 UNQ2456/PRO5737	Homo sapiens (Human)
P14778	activation of NF-kappa-B	IL1R1_HUMAN	Interleukin-1 receptor type 1 (IL-1RT-1) (IL-1RT1) (IL-1R-1) (Interleukin-1 receptor type I) (Interleukin-1 receptor alpha) (IL-1R-alpha) (p80) (CD121 antigen-like family member A) (CD antigen CD121a)	FUNCTION: Receptor for interleukin-1 alpha (IL-1A), beta (IL-1B), and interleukin-1 receptor antagonist protein (IL-1RA). Binding to the agonist leads to the activation of NF-kappa-B. Signaling involves formation of a ternary complex containing IL1RAP, TOLLIP, MYD88, and IRAK1 or IRAK2.	IL1R1 IL1R IL1RA IL1RT1	Homo sapiens (Human)
Q9H293	Induces activation of NF-kappa-B	IL25_HUMAN	Interleukin-25 (IL-25) (Interleukin-17E) (IL-17E)	FUNCTION: Induces activation of NF-kappa-B and stimulates production of the proinflammatory chemokine IL-8. Proinflammatory cytokine favoring Th2-type immune responses.	IL25 IL17E UNQ3120/PRO10272	Homo sapiens (Human)
P24001	activates typical cytokine signal pathways of NF-kappa-B	IL32_HUMAN	Interleukin-32 (IL-32) (Natural killer cells protein 4) (Tumor necrosis factor alpha-inducing factor)	FUNCTION: Cytokine that may play a role in innate and adaptive immune responses. It induces various cytokines such as TNFA/TNF-alpha and IL8. It activates typical cytokine signal pathways of NF-kappa-B and p38 MAPK.	IL32 NK4 TAIF	Homo sapiens (Human)
Q9HB29	leads to the activation of NF-kappa-B	ILRL2_HUMAN	Interleukin-1 receptor-like 2 (Interleukin-1 receptor-related protein 2) (IL-1Rrp2) (IL1R-rp2)	FUNCTION: Receptor for interleukin 1 family member 9 (IL1F9). Binding to the agonist leads to the activation of NF-kappa-B.	IL1RL2 IL1RRP2	Homo sapiens (Human)
Q96IF1	modulating IL-1-induced NF-kappa-B activation	JUB_HUMAN	Protein ajuba	FUNCTION: Components of cellular adhesives complexes. Contribute to cell fate determination and regulate cell proliferation and differentiation. Involved in the regulation of actin cytoskeleton dynamics and cell migration. Contributes to the linking and/or strengthening of epithelia cell-cell junctions in part by linking adhesive receptors to the actin cytoskeleton. May be involved in signal tran…	JUB	Homo sapiens (Human)
Q04695	by the potent NF-kappa B inhibitor compounds Bay 11-7082 and Bay 11-7085	K1C17_HUMAN	Keratin, type I cytoskeletal 17 (Cytokeratin-17) (CK-17) (Keratin-17) (K17) (39.1)	FUNCTION: May play a role in the formation and maintenance of various skin appendages, specifically in determining shape and orientation of hair. May be a marker of basal cell differentiation in complex epithelia and therefore indicative of a certain type of epithelial "stem cells". May act as an autoantigen in the immunopathogenesis of psoriasis, with certain peptide regions being a major target…	KRT17	Homo sapiens (Human)
Q9NYS0	negative regulator of NF-kappa-B activity by preventing the degradation of NF-kappa-B inhibitor beta	KBRS1_HUMAN	NF-kappa-B inhibitor-interacting Ras-like protein 1 (I-kappa-B-interacting Ras-like protein 1) (Kappa B-Ras protein 1) (KappaB-Ras1)	FUNCTION: Atypical Ras-like protein that acts as a potent regulator of NF-kappa-B activity by preventing the degradation of NF-kappa-B inhibitor beta (NFKBIB) by most signals, explaining why NFKBIB is more resistant to degradation. May act by blocking phosphorylation of NFKBIB and mediating cytoplasmic retention of p65/RELA NF-kappa-B subunit. It is unclear whether it acts as a GTPase. Both GTP- …	NKIRAS1 KBRAS1	Homo sapiens (Human)
Q9NYR9	negative regulator of NF-kappa-B activity by preventing the degradation of NF-kappa-B inhibitor beta	KBRS2_HUMAN	NF-kappa-B inhibitor-interacting Ras-like protein 2 (I-kappa-B-interacting Ras-like protein 2) (Kappa B-Ras protein 2) (KappaB-Ras2)	FUNCTION: Atypical Ras-like protein that acts as a potent regulator of NF-kappa-B activity by preventing the degradation of NF-kappa-B inhibitor beta (NFKBIB) by most signals, explaining why NFKBIB is more resistant to degradation. May act by blocking phosphorylation of NFKBIB and nuclear localization of p65/RELA NF-kappa-B subunit. It is unclear whether it acts as a GTPase. Both GTP- and GDP-bou…	NKIRAS2 KBRAS2	Homo sapiens (Human)
Q15726	Diminishes MMP9 expression by effecting reduced NF-kappa-B binding to the promoter	KISS1_HUMAN	Metastasis-suppressor KiSS-1 (Kisspeptin-1) [Cleaved into: Metastin (Kisspeptin-54); Kisspeptin-14; Kisspeptin-13; Kisspeptin-10]	FUNCTION: Metastasis suppressor protein in malignant melanomas and in some breast cancers. May regulate events downstream of cell-matrix adhesion, perhaps involving cytoskeletal reorganization. Generates a C-terminally amidated peptide, metastin which functions as the endogenous ligand of the G-protein coupled receptor GPR54. Activation of the receptor inhibits cell proliferation and cell migrati…	KISS1 PP5098	Homo sapiens (Human)
P05771	activate the NF-kappa-B signaling	KPCB_HUMAN	Protein kinase C beta type (PKC-beta) (PKC-B) (EC 2.7.11.13)	FUNCTION: Calcium-activated and phospholipid-dependent serine/threonine-protein kinase involved in various processes such as regulation of the B-cell receptor (BCR) signalosome, apoptosis and transcription regulation. Plays a key role in B-cell activation and function by regulating BCR-induced NF-kappa-B activation and B-cell suvival. Required for recruitment and activation of the IKK kinase to l…	PRKCB PKCB PRKCB1	Homo sapiens (Human)
Q15139	Involved in resistance to oxidative stress through activation of NF-kappa-B	KPCD1_HUMAN	Serine/threonine-protein kinase D1 (EC 2.7.11.13) (nPKC-D1) (Protein kinase D) (Protein kinase C mu type) (nPKC-mu)	FUNCTION: Converts transient diacylglycerol (DAG) signals into prolonged physiological effects, downstream of PKC. Involved in resistance to oxidative stress through activation of NF-kappa-B.	PRKD1 PKD PKD1 PRKCM	Homo sapiens (Human)
P41743	Implicated in the activation of NF-kappa-B pathway	KPCI_HUMAN	Protein kinase C iota type (EC 2.7.11.13) (nPKC-iota) (Atypical protein kinase C-lambda/iota) (aPKC-lambda/iota) (PRKC-lambda/iota)	FUNCTION: Calcium-independent, phospholipid-dependent, serine- and threonine-specific kinase. May play a role in the secretory response to nutrients. Involved in cell polarization processes and the formation of epithelial tight junctions. Implicated in the activation of several signaling pathways including Ras, c-Src and NF-kappa-B pathways. Functions in both pro- and anti-apoptotic pathways. Fun…	PRKCI DXS1179E	Homo sapiens (Human)
Q04759	Links the TCR signaling complex to the activation of NF-kappa-B in mature T lymphocytes	KPCT_HUMAN	Protein kinase C theta type (EC 2.7.11.13) (nPKC-theta)	FUNCTION: This is a calcium-independent, phospholipid-dependent, serine- and threonine-specific enzyme. Essential for T-cell receptor (TCR)-mediated T-cell activation, but is dispensable during TCR-dependent thymocyte development. Links the TCR signaling complex to the activation of NF-kappa-B in mature T lymphocytes. Required for interleukin-2 (IL2) production.; FUNCTION: PKC is activated by dia…	PRKCQ PRKCT	Homo sapiens (Human)
O75676	Essential role in the control of RELA transcriptional activity in response to TNF	KS6A4_HUMAN	Ribosomal protein S6 kinase alpha-4 (S6K-alpha-4) (EC 2.7.11.1) (Nuclear mitogen- and stress-activated protein kinase 2) (90 kDa ribosomal protein S6 kinase 4) (Ribosomal protein kinase B) (RSKB)	FUNCTION: Serine/threonine kinase that may play a role in mediating the growth-factor and stress induced activation of the transcription factor CREB. Essential role in the control of RELA transcriptional activity in response to TNF. Phosphorylates 'Ser-10' of histone H3 in response to mitogenics, stress stimuli and epidemal growth-factor (EGF) and result in the transcriptional activation of sever…	RPS6KA4 MSK2	Homo sapiens (Human)
O75582	Essential role in the control of RELA transcriptional activity in response to TNF	KS6A5_HUMAN	Ribosomal protein S6 kinase alpha-5 (S6K-alpha-5) (EC 2.7.11.1) (Nuclear mitogen- and stress-activated protein kinase 1) (90 kDa ribosomal protein S6 kinase 5) (RSK-like protein kinase) (RSKL)	FUNCTION: Serine/threonine kinase required for the mitogen or stress-induced phosphorylation of the transcription factors CREB (cAMP response element-binding protein) and ATF1 (activating transcription factor-1). Essential role in the control of RELA transcriptional activity in response to TNF. Directly represses transcription via phosphorylation of 'Ser-1' of histone H2A. Phosphorylates 'Ser-10'…	RPS6KA5 MSK1	Homo sapiens (Human)
Q6VAB6	negative regulator of MAP3K3-mediated activation of NF-kappa-B pathway	KSR2_HUMAN	Kinase suppressor of Ras 2 (hKSR2)	FUNCTION: Location-regulated scaffold connecting MEK to RAF. Blocks MAP3K8 kinase activity and MAP3K8-mediated signaling. Acts as a negative regulator of MAP3K3-mediated activation of ERK, JNK and NF-kappa-B pathways, inhibiting MAP3K3-mediated interleukin-8 production.	KSR2	Homo sapiens (Human)
Q6GTX8	prevents nuclear translocation of NF-kappa-B p65 subunit/RELA and phosphorylation of I-kappa-B alpha/CHUK in these cells	LAIR1_HUMAN	Leukocyte-associated immunoglobulin-like receptor 1 (LAIR-1) (hLAIR1) (CD antigen CD305)	FUNCTION: Functions as an inhibitory receptor that plays a constitutive negative regulatory role on cytolytic function of natural killer (NK) cells, B-cells and T-cells. Activation by Tyr phosphorylation results in recruitment and activation of the phosphatases PTPN6 and PTPN11. It also reduces the increase of intracellular calcium evoked by B-cell receptor ligation. May also play its inhibitory …	LAIR1 CD305	Homo sapiens (Human)
Q8NHJ6	Interferes with NF-kappa-B up-regulation	LIRB4_HUMAN	Leukocyte immunoglobulin-like receptor subfamily B member 4 (Leukocyte immunoglobulin-like receptor 5) (LIR-5) (Immunoglobulin-like transcript 3) (ILT-3) (Monocyte inhibitory receptor HM18) (CD85 antigen-like family member K) (CD antigen CD85k)	FUNCTION: Receptor for class I MHC antigens. Recognizes a broad spectrum of HLA-A, HLA-B, HLA-C and HLA-G alleles. Involved in the down-regulation of the immune response and the development of tolerance, e.g. towards transplants. Interferes with TNFRSF5-signaling and NF-kappa-B up-regulation. Inhibits receptor-mediated phosphorylation of cellular proteins and mobilization of intracellular calcium…	LILRB4 ILT3 LIR5	Homo sapiens (Human)
Q9Y6Y9	Enhances TLR4-dependent activation of NF-kappa-B	LY96_HUMAN	Lymphocyte antigen 96 (Ly-96) (Protein MD-2) (ESOP-1)	FUNCTION: Cooperates with TLR4 in the innate immune response to bacterial lipopolysaccharide (LPS), and with TLR2 in the response to cell wall components from Gram-positive and Gram-negative bacteria. Enhances TLR4-dependent activation of NF-kappa-B. Cells expressing both MD2 and TLR4, but not TLR4 alone, respond to LPS.	LY96 ESOP1 MD2	Homo sapiens (Human)
Q86UE4	Activates the nuclear factor kappa-B (NF-kappa-B) transcription factor	LYRIC_HUMAN	Protein LYRIC (Lysine-rich CEACAM1 co-isolated protein) (3D3/LYRIC) (Metastasis adhesion protein) (Metadherin) (Astrocyte elevated gene-1 protein) (AEG-1)	FUNCTION: Downregulates SLC1A2/EAAT2 promoter activity when expressed ectopically. Activates the nuclear factor kappa-B (NF-kappa-B) transcription factor. Promotes anchorage-independent growth of immortalized melanocytes and astrocytes which is a key component in tumor cell expansion. Promotes lung metastasis and also has an effect on bone and brain metastasis, possibly by enhancing the seeding o…	MTDH AEG1 LYRIC	Homo sapiens (Human)
Q9BRK4	Induced by inhibition of NF-kappa-B signaling	LZTS2_HUMAN	Leucine zipper putative tumor suppressor 2 (hLZTS2) (Protein LAPSER1)	FUNCTION: Negative regulator of katanin-mediated microtubule severing and release from the centrosome. Required for central spindle formation and the completion of cytokinesis. May negatively regulate axonal outgrowth by preventing the formation of microtubule bundles that are necessary for transport within the elongating axon. Negative regulator of the Wnt signaling pathway. Represses beta-caten…	LZTS2 KIAA1813 LAPSER1	Homo sapiens (Human)
O43283	Acts to regulate the activation of NF-kappa-B in the cytosol. This activation involves activating the IKK complex that phosphorylates inhibitors of NF-kappa-B	M3K13_HUMAN	Mitogen-activated protein kinase kinase kinase 13 (EC 2.7.11.25) (Mixed lineage kinase) (MLK) (Leucine zipper-bearing kinase)	FUNCTION: Activates the JUN N-terminal pathway through activation of the MAP kinase kinase MAP2K7. Acts synergistically with PRDX3 to regulate the activation of NF-kappa-B in the cytosol. This activation is kinase-dependent and involves activating the IKK complex, the IKBKB-containing complex that phosphorylates inhibitors of NF-kappa-B.	MAP3K13 LZK	Homo sapiens (Human)
Q99558	exclusively involved in the activation of NF-kappa-B and its transcriptional activity	M3K14_HUMAN	Mitogen-activated protein kinase kinase kinase 14 (EC 2.7.11.25) (Serine/threonine-protein kinase NIK) (NF-kappa-beta-inducing kinase) (HsNIK)	FUNCTION: Lymphotoxin beta-activated kinase which seems to be exclusively involved in the activation of NF-kappa-B and its transcriptional activity. Induces the processing of NF-kappa-B 2/P100. Could act in a receptor-selective manner (By similarity).	MAP3K14 NIK	Homo sapiens (Human)
Q13233	Activates CHUK and IKBKB, the central protein kinases of the NF-kappa-B pathway	M3K1_HUMAN	Mitogen-activated protein kinase kinase kinase 1 (EC 2.7.11.25) (MAPK/ERK kinase kinase 1) (MEK kinase 1) (MEKK 1)	FUNCTION: Component of a protein kinase signal transduction cascade. Activates the ERK and JNK kinase pathways by phosphorylation of MAP2K1 and MAP2K4. Activates CHUK and IKBKB, the central protein kinases of the NF-kappa-B pathway.	MAP3K1 MAPKKK1 MEKK MEKK1	Homo sapiens (Human)
Q99759	Mediates activation of the NF-kappa-B	M3K3_HUMAN	Mitogen-activated protein kinase kinase kinase 3 (EC 2.7.11.25) (MAPK/ERK kinase kinase 3) (MEK kinase 3) (MEKK 3)	FUNCTION: Component of a protein kinase signal transduction cascade. Mediates activation of the NF-kappa-B, AP1 and DDIT3 transcriptional regulators.	MAP3K3 MAPKKK3 MEKK3	Homo sapiens (Human)
O43318	Stimulates NF-kappa-B activation	M3K7_HUMAN	Mitogen-activated protein kinase kinase kinase 7 (EC 2.7.11.25) (Transforming growth factor-beta-activated kinase 1) (TGF-beta-activated kinase 1)	FUNCTION: Component of a protein kinase signal transduction cascade. Mediator of TGF-beta signal transduction. Stimulates NF-kappa-B activation and the p38 MAPK pathway. In osmotic stress signaling, plays a major role in the activation of MAPK8/JNK, but not that of NF-kappa-B.	MAP3K7 TAK1	Homo sapiens (Human)
P41279	Able to activate NF-kappa-B 1	M3K8_HUMAN	Mitogen-activated protein kinase kinase kinase 8 (EC 2.7.11.25) (Serine/threonine-protein kinase cot) (Proto-oncogene c-Cot) (Cancer Osaka thyroid oncogene) (Tumor progression locus 2) (TPL-2)	FUNCTION: Required for TLR4 activation of the MEK/ERK pathway. Able to activate NF-kappa-B 1 by stimulating proteasome-mediated proteolysis of NF-kappa-B 1/p105. Plays a role in the cell cycle. The longer form has some transforming activity, although it is much weaker than the activated cot oncoprotein.	MAP3K8 COT ESTF	Homo sapiens (Human)
Q9UDY8	Enhances BCL10-induced activation of NF-kappa-B	MALT1_HUMAN	Mucosa-associated lymphoid tissue lymphoma translocation protein 1 (EC 3.4.22.-) (MALT lymphoma-associated translocation) (Paracaspase)	FUNCTION: Enhances BCL10-induced activation of NF-kappa-B. Involved in nuclear export of BCL10. Binds to TRAF6, inducing TRAF6 oligomerization and activation of its ligase activity. Has ubiquitin ligase activity. MALT1-dependent BCL10 cleavage plays an important role in T-cell antigen receptor-induced integrin adhesion.	MALT1 MLT	Homo sapiens (Human)
Q6P0Q8	resulting in the inhibition of TRAF6 NF-kappa-B activation	MAST2_HUMAN	Microtubule-associated serine/threonine-protein kinase 2 (EC 2.7.11.1)	FUNCTION: Appears to link the dystrophin/utrophin network with microtubule filaments via the syntrophins. Phosphorylation of DMD or UTRN may modulate their affinities for associated proteins. Functions in a multi-protein complex in spermatid maturation. Regulates lipopolysaccharide-induced IL-12 synthesis in macrophages by forming a complex with TRAF6, resulting in the inhibition of TRAF6 NF-kapp…	MAST2 KIAA0807 MAST205	Homo sapiens (Human)
Q7Z434	coordinate pathways leading to the activation of NF-kappa-B, IRF3 and IRF7, and to the subsequent induction of antiviral cytokines such as IFN-beta and RANTES	MAVS_HUMAN	Mitochondrial antiviral-signaling protein (Interferon beta promoter stimulator protein 1) (IPS-1) (Virus-induced-signaling adapter) (CARD adapter inducing interferon beta) (Cardif) (Putative NF-kappa-B-activating protein 031N)	FUNCTION: Required for innate immune defense against viruses. Acts downstream of DDX58 and IFIH1/MDA5, which detect intracellular dsRNA produced during viral replication, to coordinate pathways leading to the activation of NF-kappa-B, IRF3 and IRF7, and to the subsequent induction of antiviral cytokines such as IFN-beta and RANTES (CCL5). May activate the same pathways following detection of extr…	MAVS IPS1 KIAA1271 VISA	Homo sapiens (Human)
P15941	Modulates signaling in NF-kappa-B pathways	MUC1_HUMAN	Mucin-1 (MUC-1) (Polymorphic epithelial mucin) (PEM) (PEMT) (Episialin) (Tumor-associated mucin) (Carcinoma-associated mucin) (Tumor-associated epithelial membrane antigen) (EMA) (H23AG) (Peanut-reactive urinary mucin) (PUM) (Breast carcinoma-associated antigen DF3) (CD antigen CD227) [Cleaved into: Mucin-1 subunit alpha (MUC1-alpha) (MUC1-NT); Mucin-1 subunit beta (MUC1-beta) (MUC1-CT)]	FUNCTION: The alpha subunit has cell adhesive properties. Can act both as an adhesion and an anti-adhesion protein. May provide a protective layer on epithelial cells against bacterial and enzyme attack.; FUNCTION: The beta subunit contains a C-terminal domain which is involved in cell signaling, through phosphorylations and protein-protein interactions. Modulates signaling in ERK, SRC and NF-kap…	MUC1 PUM	Homo sapiens (Human)
Q99836	leading to NF-kappa-B activation	MYD88_HUMAN	Myeloid differentiation primary response protein MyD88	FUNCTION: Adapter protein involved in the Toll-like receptor and IL-1 receptor signaling pathway in the innate immune response. Acts via IRAK1, IRAK2, IRF7 and TRAF6, leading to NF-kappa-B activation, cytokine secretion and the inflammatory response. Increases IL-8 transcription. Involved in IL-18-mediated signaling pathway.	MYD88	Homo sapiens (Human)
P59046	promote activation of NF-kappa-B via IKK	NAL12_HUMAN	NACHT, LRR and PYD domains-containing protein 12 (PYRIN-containing APAF1-like protein 7) (Monarch-1) (Regulated by nitric oxide)	FUNCTION: May mediate activation of CASP1 via ASC and promote activation of NF-kappa-B via IKK.	NLRP12 NALP12 PYPAF7 RNO	Homo sapiens (Human)
Q96P20	upstream activator of NF-kappa-B signaling	NALP3_HUMAN	NACHT, LRR and PYD domains-containing protein 3 (Cold autoinflammatory syndrome 1 protein) (Cryopyrin) (PYRIN-containing APAF1-like protein 1) (Angiotensin/vasopressin receptor AII/AVP-like) (Caterpiller protein 1.1) (CLR1.1)	FUNCTION: May function as an inducer of apoptosis. Interacts selectively with ASC and this complex may function as an upstream activator of NF-kappa-B signaling. Inhibits TNF-alpha induced activation and nuclear translocation of RELA/NF-KB p65. Also inhibits transcriptional activity of RELA. Activates caspase-1 in response to a number of triggers including bacterial or viral infection which leads…	NLRP3 C1orf7 CIAS1 NALP3 PYPAF1	Homo sapiens (Human)
P59044	promote activation of NF-kappa-B	NALP6_HUMAN	NACHT, LRR and PYD domains-containing protein 6 (PYRIN-containing APAF1-like protein 5)	FUNCTION: May mediate activation of CASP1 via ASC and promote activation of NF-kappa-B.	NLRP6 NALP6 PYPAF5	Homo sapiens (Human)
Q9Y6Q9	involved in the coactivation of the NF-kappa-B pathway via its interaction with the NFKB1 subunit	NCOA3_HUMAN	Nuclear receptor coactivator 3 (NCoA-3) (EC 2.3.1.48) (Thyroid hormone receptor activator molecule 1) (TRAM-1) (Receptor-associated coactivator 3) (RAC-3) (Amplified in breast cancer 1 protein) (AIB-1) (Steroid receptor coactivator protein 3) (SRC-3) (CBP-interacting protein) (pCIP) (ACTR) (Class E basic helix-loop-helix protein 42) (bHLHe42)	FUNCTION: Nuclear receptor coactivator that directly binds nuclear receptors and stimulates the transcriptional activities in a hormone-dependent fashion. Plays a central role in creating a multisubunit coactivator complex, which probably acts via remodeling of chromatin. Involved in the coactivation of different nuclear receptors, such as for steroids (GR and ER), retinoids (RARs and RXRs), thyr…	NCOA3 AIB1 BHLHE42 RAC3 TRAM1	Homo sapiens (Human)
Q14686	involved in the coactivation of the NF-kappa-B pathway	NCOA6_HUMAN	Nuclear receptor coactivator 6 (Amplified in breast cancer protein 3) (Cancer-amplified transcriptional coactivator ASC-2) (Activating signal cointegrator 2) (ASC-2) (Peroxisome proliferator-activated receptor-interacting protein) (PPAR-interacting protein) (PRIP) (Nuclear receptor-activating protein, 250 kDa) (Nuclear receptor coactivator RAP250) (NRC RAP250) (Thyroid hormone receptor-binding pr…	FUNCTION: Nuclear receptor coactivator that directly binds nuclear receptors and stimulates the transcriptional activities in a hormone-dependent fashion. Coactivates expression in an agonist- and AF2-dependent manner. Involved in the coactivation of different nuclear receptors, such as for steroids (GR and ERs), retinoids (RARs and RXRs), thyroid hormone (TRs), vitamin D3 (VDR) and prostanoids (…	NCOA6 AIB3 KIAA0181 RAP250 TRBP	Homo sapiens (Human)
Q9Y6K9	phosphorylates inhibitors of NF-kappa-B thus leading to the dissociation of the inhibitor/NF-kappa-B complex and ultimately the degradation of the inhibitor	NEMO_HUMAN	NF-kappa-B essential modulator (NEMO) (NF-kappa-B essential modifier) (Inhibitor of nuclear factor kappa-B kinase subunit gamma) (I-kappa-B kinase subunit gamma) (IkB kinase subunit gamma) (IKK-gamma) (IKKG) (IkB kinase-associated protein 1) (IKKAP1) (FIP-3)	FUNCTION: Regulatory subunit of the IKK core complex which phosphorylates inhibitors of NF-kappa-B thus leading to the dissociation of the inhibitor/NF-kappa-B complex and ultimately the degradation of the inhibitor. Also considered to be a mediator for TAX activation of NF-kappa-B. Could be implicated in NF-kappa-B-mediated protection from cytokine toxicity (By similarity).	IKBKG FIP3 NEMO	Homo sapiens (Human)
Q9NV92	involved in NF-kappa-B signaling pathways	NFIP2_HUMAN	NEDD4 family-interacting protein 2 (NEDD4 WW domain-binding protein 5A) (Putative MAPK-activating protein PM04/PM05/PM06/PM07) (Putative NF-kappa-B-activating protein 413)	FUNCTION: May be involved in endocytosis. Regulates ENaC surface expression (By similarity). May be involved in NF-kappa-B and MAPK signaling pathways.	NDFIP2 KIAA1165 N4WBP5A	Homo sapiens (Human)
P19838		NFKB1_HUMAN	Nuclear factor NF-kappa-B p105 subunit (Nuclear factor of kappa light polypeptide gene enhancer in B-cells 1) (DNA-binding factor KBF1) (EBP-1) [Cleaved into: Nuclear factor NF-kappa-B p50 subunit]	FUNCTION: NF-kappa-B is a pleiotropic transcription factor which is present in almost all cell types and is involved in many biological processed such as inflammation, immunity, differentiation, cell growth, tumorigenesis and apoptosis. NF-kappa-B is a homo- or heterodimeric complex formed by the Rel-like domain-containing proteins RELA/p65, RELB, NFKB1/p105, NFKB1/p50, REL and NFKB2/p52 and the …	NFKB1	Homo sapiens (Human)
Q00653		NFKB2_HUMAN	Nuclear factor NF-kappa-B p100 subunit (Nuclear factor of kappa light polypeptide gene enhancer in B-cells 2) (DNA-binding factor KBF2) (H2TF1) (Lymphocyte translocation chromosome 10 protein) (Oncogene Lyt-10) (Lyt10) [Cleaved into: Nuclear factor NF-kappa-B p52 subunit]	FUNCTION: NF-kappa-B is a pleiotropic transcription factor which is present in almost all cell types and is involved in many biological processed such as inflammation, immunity, differentiation, cell growth, tumorigenesis and apoptosis. NF-kappa-B is a homo- or heterodimeric complex formed by the Rel-like domain-containing proteins RELA/p65, RELB, NFKB1/p105, NFKB1/p50, REL and NFKB2/p52. The dim…	NFKB2 LYT10	Homo sapiens (Human)
Q8N5F7	Regulator of TNF and IL-1 induced NF-kappa-B activation	NKAP_HUMAN	NF-kappa-B-activating protein	FUNCTION: Regulator of TNF and IL-1 induced NF-kappa-B activation.	NKAP	Homo sapiens (Human)
O15226	mediate transcriptional repression of certain NK-kappa-B responsive genes	NKRF_HUMAN	NF-kappa-B-repressing factor (NFkB-repressing factor) (Transcription factor NRF) (Protein ITBA4)	FUNCTION: Interacts with a specific negative regulatory element (NRE) 5'-AATTCCTCTGA-3' to mediate transcriptional repression of certain NK-kappa-B responsive genes. Involved in the constitutive silencing of the interferon beta promoter, independently of the virus-induced signals, and in the inhibition of the basal and cytokine-induced iNOS promoter activity. Also involved in the regulation of IL…	NKRF ITBA4 NRF	Homo sapiens (Human)
Q86UT6	no inhibitory function on NF-Kappa-B	NLRX1_HUMAN	NLR family member X1 (Nucleotide-binding oligomerization domain protein 5) (Nucleotide-binding oligomerization domain protein 9) (Nucleotide-binding oligomerization domain protein 26) (Caterpiller protein 11.3) (CLR11.3)	FUNCTION: Participates in antiviral signaling. Acts as a negative regulator of MAVS-mediated antiviral responses, through the inhibition of the virus-induced RLH (RIG-like helicase)-MAVS interaction (PubMed:18200010). Has no inhibitory function on NF-Kappa-B and type 1 interferon signaling pathways, but enhances NF-Kappa-B and JUN N-terminal kinase dependent signaling through the production of re…	NLRX1 NOD26 NOD5 NOD9	Homo sapiens (Human)
Q9Y239	Induces NF-kappa-B activity via RIPK2 and IKK-gamma	NOD1_HUMAN	Nucleotide-binding oligomerization domain-containing protein 1 (Caspase recruitment domain-containing protein 4)	FUNCTION: Enhances caspase-9-mediated apoptosis. Induces NF-kappa-B activity via RIPK2 and IKK-gamma. Confers responsiveness to intracellular bacterial lipopolysaccharides (LPS).	NOD1 CARD4	Homo sapiens (Human)
Q9HC29	Induces NF-kappa-B via RICK (CARDIAK, RIP2) and IKK-gamma	NOD2_HUMAN	Nucleotide-binding oligomerization domain-containing protein 2 (Caspase recruitment domain-containing protein 15) (Inflammatory bowel disease protein 1)	FUNCTION: Induces NF-kappa-B via RICK (CARDIAK, RIP2) and IKK-gamma. Confers responsiveness to intracellular bacterial lipopolysaccharides (LPS).	NOD2 CARD15 IBD1	Homo sapiens (Human)
P22736	May inhibit NF-kappa-B transactivation of IL2	NR4A1_HUMAN	Nuclear receptor subfamily 4 group A member 1 (Orphan nuclear receptor HMR) (Early response protein NAK1) (Orphan nuclear receptor TR3) (Testicular receptor 3) (ST-59) (Nur77)	FUNCTION: Orphan nuclear receptor. May act concomitantly with NURR1 in regulating the expression of delayed-early genes during liver regeneration. Binds the NGFI-B response element (NBRE) 5'-AAAAGGTCA-3' (By similarity). May inhibit NF-kappa-B transactivation of IL2.	NR4A1 GFRP1 HMR NAK1	Homo sapiens (Human)
Q9H093	Expression is induced by CD95 or TNF-alpha, via NF-kappa-B	NUAK2_HUMAN	NUAK family SNF1-like kinase 2 (EC 2.7.11.1) (SNF1/AMP kinase-related kinase) (SNARK)	FUNCTION: Stress-activated kinase involved in tolerance to glucose starvation. Induces cell-cell detachment by increasing F-actin conversion to G-actin. Expression is induced by CD95 or TNF-alpha, via NF-kappa-B. Protects cells from CD95-mediated apoptosis and is required for the increased motility and invasiveness of CD95-activated tumor cells.	NUAK2 SNARK	Homo sapiens (Human)
Q9Y6R0	Negative regulator of NF-kappa-B signaling pathway	NUMBL_HUMAN	Numb-like protein (Numb-related protein) (Numb-R)	FUNCTION: Plays a role in the process of neurogenesis. Required throughout embryonic neurogenesis to maintain neural progenitor cells, also called radial glial cells (RGCs), by allowing their daughter cells to choose progenitor over neuronal cell fate. Not required for the proliferation of neural progenitor cells before the onset of embryonic neurogenesis. Also required postnatally in the subvent…	NUMBL	Homo sapiens (Human)
P78380	Its association with oxLDL induces the activation of NF-kappa-B	OLR1_HUMAN	Oxidized low-density lipoprotein receptor 1 (Ox-LDL receptor 1) (Lectin-type oxidized LDL receptor 1) (Lectin-like oxidized LDL receptor 1) (Lectin-like oxLDL receptor 1) (LOX-1) (hLOX-1) (C-type lectin domain family 8 member A) [Cleaved into: Oxidized low-density lipoprotein receptor 1, soluble form]	FUNCTION: Receptor that mediates the recognition, internalization and degradation of oxidatively modified low density lipoprotein (oxLDL) by vascular endothelial cells. OxLDL is a marker of atherosclerosis that induces vascular endothelial cell activation and dysfunction, resulting in pro-inflammatory responses, pro-oxidative conditions and apoptosis. Its association with oxLDL induces the activa…	OLR1 CLEC8A LOX1	Homo sapiens (Human)
Q6GQQ9	Negative regulator of nuclear factor NF-kappa-B	OTU7B_HUMAN	OTU domain-containing protein 7B (EC 3.-.-.-) (Zinc finger protein Cezanne) (Zinc finger A20 domain-containing protein 1) (Cellular zinc finger anti-NF-kappa-B protein)	FUNCTION: Has deubiquitinating activity that is directed towards 'Lys-48' or 'Lys-63'-linked polyubiquitin chains. Hydrolyzes both linear and branched forms of polyubiquitin. Negative regulator of nuclear factor NF-kappa-B.	OTUD7B ZA20D1	Homo sapiens (Human)
Q96IZ0	coparallel inhibition of NF-kappa-B transcriptional activity	PAWR_HUMAN	PRKC apoptosis WT1 regulator protein (Prostate apoptosis response 4 protein) (Par-4)	FUNCTION: Pro-apoptopic protein capable of selectively inducing apoptosis in cancer cells, sensitizing the cells to diverse apoptotic stimuli and causing regression of tumors in animal models. Induces apoptosis in certain cancer cells by activation of the Fas prodeath pathway and coparallel inhibition of NF-kappa-B transcriptional activity. Inhibits the transcriptional activation and augments the…	PAWR PAR4	Homo sapiens (Human)
Q9GZU2	activation of NF-kappa-B	PEG3_HUMAN	Paternally-expressed gene 3 protein (Zinc finger and SCAN domain-containing protein 24)	FUNCTION: Induces apoptosis in cooperation with SIAH1A. Acts as a mediator between TP53/p53 and BAX in a neuronal death pathway that is activated by DNA damage. Acts synergistically with TRAF2 and inhibits TNF induced apoptosis through activation of NF-kappa-B (By similarity). Possesses a tumor suppressing activity in glioma cells.	PEG3 KIAA0287 ZSCAN24	Homo sapiens (Human)
Q96FA3	Required for NF-kappa-B activation and IL-8 gene expression in response to IL-1.	PELI1_HUMAN	Protein pellino homolog 1 (Pellino-1) (Pellino-related intracellular-signaling molecule)	FUNCTION: Scaffold protein involved in the IL-1 signaling pathway via its interaction with the complex containing IRAK kinases and TRAF6. Required for NF-kappa-B activation and IL-8 gene expression in response to IL-1.	PELI1 PRISM	Homo sapiens (Human)
Q9HAT8	Not required for NF-kappa-B activation	PELI2_HUMAN	Protein pellino homolog 2 (Pellino-2)	FUNCTION: Scaffold protein which probably links Toll-like receptors (TLRs) to basic cellular processes via its interaction with the complex containing IRAK kinases and TRAF6. Can activate the MAP (mitogen activated protein) kinase pathway leading to activation of ELK1. Not required for NF-kappa-B activation.	PELI2	Homo sapiens (Human)
Q8N2H9	Not required for NF-kappa-B activation.	PELI3_HUMAN	Protein pellino homolog 3 (Pellino-3)	FUNCTION: Scaffold protein which probably links Toll-like receptors (TLRs) to basic cellular processes via its interaction with the complex containing IRAK kinases and TRAF6. Can activate AP1/JUN and ELK1. Not required for NF-kappa-B activation. Probably involved in innate immune response.	PELI3	Homo sapiens (Human)
Q9HB75	enhances sumoylation and ubiquitination of NEMO/IKBKG which is important for activation of the transcription factor NF-kappa-B	PIDD_HUMAN	Leucine-rich repeat and death domain-containing protein (p53-induced protein with a death domain)	FUNCTION: Promotes apoptosis downstream of the tumor suppressor as component of the DNA damage/stress response pathway that connects p53/TP53 to apoptosis. Associates with NEMO/IKBKG and RIP1 and enhances sumoylation and ubiquitination of NEMO/IKBKG which is important for activation of the transcription factor NF-kappa-B. Associates with CASP2/caspase-2 and CRADD/RAIDD, and induces activation of …	LRDD PIDD	Homo sapiens (Human)
O94827	Activates the NF-kappa-B signaling pathway	PKHG5_HUMAN	Pleckstrin homology domain-containing family G member 5 (PH domain-containing family G member 5) (Guanine nucleotide exchange factor 720) (GEF720)	FUNCTION: Activates the NF-kappa-B signaling pathway and RHOA. Appears to be involved in the control of neuronal cell differentiation.	PLEKHG5 KIAA0720	Homo sapiens (Human)
Q8N490	activation of the NF-kappa-B signaling pathway	PNKD_HUMAN	Probable hydrolase PNKD (EC 3.-.-.-) (Paroxysmal nonkinesiogenic dyskinesia protein) (Myofibrillogenesis regulator 1) (MR-1) (Trans-activated by hepatitis C virus core protein 2)	FUNCTION: Probable hydrolase that plays an aggravative role in the development of cardiac hypertrophy via activation of the NF-kappa-B signaling pathway (By similarity).	PNKD KIAA1184 MR1 TAHCCP2 FKSG19 UNQ2491/PRO5778	Homo sapiens (Human)
P60510	NF-kappa-B activation	PP4C_HUMAN	Serine/threonine-protein phosphatase 4 catalytic subunit (PP4C) (Pp4) (EC 3.1.3.16) (Protein phosphatase X) (PP-X)	FUNCTION: Protein phosphatase that is involved in many processes such as microtubule organization at centrosomes, maturation of spliceosomal snRNPs, apoptosis, tumor necrosis factor (TNF)-alpha signaling, activation of c-Jun N-terminal kinase MAPK8, regulation of histone acetylation, DNA damage checkpoint signaling, NF-kappa-B activation and cell migration. The PPP4C-PPP4R1 PP4 complex may play a…	PPP4C PPP4 PPX	Homo sapiens (Human)
P30048	Acts synergistically with MAP3K13 to regulate the activation of NF-kappa-B in the cytosol	PRDX3_HUMAN	Thioredoxin-dependent peroxide reductase, mitochondrial (EC 1.11.1.15) (Peroxiredoxin-3) (Peroxiredoxin III) (Prx-III) (Antioxidant protein 1) (AOP-1) (Protein MER5 homolog) (HBC189)	FUNCTION: Involved in redox regulation of the cell. Protects radical-sensitive enzymes from oxidative damage by a radical-generating system. Acts synergistically with MAP3K13 to regulate the activation of NF-kappa-B in the cytosol.	PRDX3 AOP1	Homo sapiens (Human)
Q13162	Regulates the activation of NF-kappa-B in the cytosol by a modulation of I-kappa-B-alpha phosphorylation	PRDX4_HUMAN	Peroxiredoxin-4 (EC 1.11.1.15) (Peroxiredoxin IV) (Prx-IV) (Thioredoxin peroxidase AO372) (Thioredoxin-dependent peroxide reductase A0372) (Antioxidant enzyme AOE372) (AOE37-2)	FUNCTION: Probably involved in redox regulation of the cell. Regulates the activation of NF-kappa-B in the cytosol by a modulation of I-kappa-B-alpha phosphorylation.	PRDX4	Homo sapiens (Human)
Q8WXC3	NF-kappa-B and pro-caspase-1 activation	PYDC1_HUMAN	Pyrin domain-containing protein 1 (Pyrin-only protein 1) (PAAD-only protein 1)	FUNCTION: Associates with apoptosis-associated specklike protein containing a CARD domain (ASC) and modulates its ability to collaborate with pyrin and cryopyrin in NF-kappa-B and pro-caspase-1 activation. Suppresses kinase activity of NF-kappa-B inhibitor kinase (IKK) complex, expression of NF-kappa-B inducible genes and inhibits NF-kappa-B activation by cytokines and LPS.	PYDC1 ASC2 ASCI POP1 PYC1	Homo sapiens (Human)
Q56P42	Inhibits NF-kappa-B signaling	PYDC2_HUMAN	Pyrin domain-containing protein 2 (Pyrin-only protein 2)	FUNCTION: Inhibits NF-kappa-B signaling distally by affecting the nuclear accumulation of RELA. Disrupts the interaction between PYCARD and NLRP3.	PYDC2 POP2	Homo sapiens (Human)
Q8TAI7	May activate NF-kappa-B-mediated gene transcription	REBL1_HUMAN	GTPase RhebL1 (Ras homolog enriched in brain-like protein 1) (Rheb-like protein 1) (Rheb2) (Ras homolog enriched in brain like-1 c) (RhebL1c)	FUNCTION: Binds GTP and exhibits intrinsic GTPase activity. May activate NF-kappa-B-mediated gene transcription. Promotes signal transduction through FRAP1, activates RPS6KB1, and is a downstream target of the small GTPase-activating proteins TSC1 and TSC2.	RHEBL1	Homo sapiens (Human)
Q01201		RELB_HUMAN	Transcription factor RelB (I-Rel)	FUNCTION: NF-kappa-B is a pleiotropic transcription factor which is present in almost all cell types and is involved in many biological processed such as inflammation, immunity, differentiation, cell growth, tumorigenesis and apoptosis. NF-kappa-B is a homo- or heterodimeric complex formed by the Rel-like domain-containing proteins RELA/p65, RELB, NFKB1/p105, NFKB1/p50, REL and NFKB2/p52. The dim…	RELB	Homo sapiens (Human)
Q04864		REL_HUMAN	Proto-oncogene c-Rel	FUNCTION: Proto-oncogene that may play a role in differentiation and lymphopoiesis. NF-kappa-B is a pleiotropic transcription factor which is present in almost all cell types and is involved in many biological processed such as inflammation, immunity, differentiation, cell growth, tumorigenesis and apoptosis. NF-kappa-B is a homo- or heterodimeric complex formed by the Rel-like domain-containing …	REL	Homo sapiens (Human)
Q15669	Inhibits the activation of NF-kappa-B	RHOH_HUMAN	Rho-related GTP-binding protein RhoH (GTP-binding protein TTF) (Translocation three four protein)	FUNCTION: Negative regulator of hematopoietic progenitor cell proliferation, survival and migration. Critical regulator of thymocyte development and T-cell antigen receptor (TCR) signaling by mediating recruitment and activation of ZAP70. Required for phosphorylation of CD3Z, membrane translocation of ZAP70 and subsequent activation of the ZAP70-mediated pathways. Essential for efficient beta-sel…	RHOH ARHH TTF	Homo sapiens (Human)
Q13546	leading ultimately to the activation of NF-kappa-B	RIPK1_HUMAN	Receptor-interacting serine/threonine-protein kinase 1 (EC 2.7.11.1) (Serine/threonine-protein kinase RIP) (Cell death protein RIP) (Receptor-interacting protein 1) (RIP-1)	FUNCTION: Involved in the transduction of TNF signaling. TNF stimulation induces binding of RIPK1-TRADD-TRAF2-TRAF5 complex to TNFR1. TRAF proteins then catalyze the 'Lys-63'-linked polyubiquitination of RIPK1, inducing RIPK1 association with the IKK complex, which is subsequently activated, leading ultimately to the activation of NF-kappa-B. The inflammatory response is kept transient by the act…	RIPK1 RIP RIP1	Homo sapiens (Human)
O43353	Activates NF-kappa-B	RIPK2_HUMAN	Receptor-interacting serine/threonine-protein kinase 2 (EC 2.7.11.1) (RIP-like-interacting CLARP kinase) (Receptor-interacting protein 2) (RIP-2) (CARD-containing interleukin-1 beta-converting enzyme-associated kinase) (CARD-containing IL-1 beta ICE-kinase)	FUNCTION: Activates pro-caspase-1 and pro-caspase-8. Potentiates CASP8-mediated apoptosis. Activates NF-kappa-B.	RIPK2 CARDIAK RICK RIP2 UNQ277/PRO314/PRO34092	Homo sapiens (Human)
P57078	role in NF-kappa B activation	RIPK4_HUMAN	Receptor-interacting serine/threonine-protein kinase 4 (EC 2.7.11.1) (Ankyrin repeat domain-containing protein 3) (PKC-delta-interacting protein kinase)	FUNCTION: Plays a role in NF-kappa B activation.	RIPK4 ANKRD3 DIK	Homo sapiens (Human)
Q9NWF9	mediated activation of NF-kappa-B	RN216_HUMAN	E3 ubiquitin-protein ligase RNF216 (EC 6.3.2.-) (RING finger protein 216) (Ubiquitin-conjugating enzyme 7-interacting protein 1) (Zinc finger protein inhibiting NF-kappa-B) (Triad domain-containing protein 3)	FUNCTION: Isoform 1 acts as an E3 ubiquitin ligase, which accepts ubiquitin from specific E2 ubiquitin-conjugating enzymes, and then transfers it to substrates promoting their degradation by the proteasome. Promotes degradation of TLR4 amd TLR9. Isoform 3/ZIN inhibits TNF and IL-1 mediated activation of NF-kappa-B. Promotes TNF and RIP mediated apoptosis.	RNF216 TRIAD3 UBCE7IP1 ZIN	Homo sapiens (Human)
Q9Y3C5	TNF- or LPS-mediated activation of NF-kappa-B	RNF11_HUMAN	RING finger protein 11	FUNCTION: Essential component of a ubiquitin-editing protein complex, comprising also TNFAIP3, ITCH and TAX1BP1, that ensures the transient nature of inflammatory signaling pathways. Promotes the association of TNFAIP3 to RIPK1 after TNF stimulation. TNFAIP3 deubiquitinates 'Lys-63' polyubiquitin chains on RIPK1 and catalyzes the formation of 'Lys-48'-polyubiquitin chains. This leads to RIPK1 pro…	RNF11 CGI-123	Homo sapiens (Human)
Q9Y2Y1	induce NF- Kappa-B	RPC10_HUMAN	DNA-directed RNA polymerase III subunit RPC10 (RNA polymerase III subunit C10) (DNA-directed RNA polymerase III subunit K) (RNA polymerase III subunit C11) (RPC11) (HsC11p) (hRPC11) (RNA polymerase III 12.5 kDa subunit) (RPC12.5)	FUNCTION: DNA-dependent RNA polymerase catalyzes the transcription of DNA into RNA using the four ribonucleoside triphosphates as substrates. Component of RNA polymerase III which synthesizes small RNAs, such as 5S rRNA and tRNAs. Plays a key role in sensing and limiting infection by intracellular bacteria and DNA viruses. Acts as nuclear and cytosolic DNA sensor involved in innate immune respons…	POLR3K RPC11 My010	Homo sapiens (Human)
O14802	induce NF- Kappa-B	RPC1_HUMAN	DNA-directed RNA polymerase III subunit RPC1 (RNA polymerase III subunit C1) (EC 2.7.7.6) (DNA-directed RNA polymerase III subunit A) (DNA-directed RNA polymerase III largest subunit) (RNA polymerase III 155 kDa subunit) (RPC155) (RNA polymerase III subunit C160)	FUNCTION: DNA-dependent RNA polymerase catalyzes the transcription of DNA into RNA using the four ribonucleoside triphosphates as substrates. Largest and catalytic core component of RNA polymerase III which synthesizes small RNAs, such as 5S rRNA and tRNAs. Forms the polymerase active center together with the second largest subunit. A single stranded DNA template strand of the promoter is positio…	POLR3A	Homo sapiens (Human)
Q9NW08	induce NF- Kappa-B	RPC2_HUMAN	DNA-directed RNA polymerase III subunit RPC2 (RNA polymerase III subunit C2) (EC 2.7.7.6) (DNA-directed RNA polymerase III subunit B) (DNA-directed RNA polymerase III 127.6 kDa polypeptide) (C128)	FUNCTION: DNA-dependent RNA polymerase catalyzes the transcription of DNA into RNA using the four ribonucleoside triphosphates as substrates. Second largest core component of RNA polymerase III which synthesizes small RNAs, such as 5S rRNA and tRNAs. Proposed to contribute to the polymerase catalytic activity and forms the polymerase active center together with the largest subunit. Pol III is com…	POLR3B	Homo sapiens (Human)
Q9BUI4	induce NF- Kappa-B	RPC3_HUMAN	DNA-directed RNA polymerase III subunit RPC3 (RNA polymerase III subunit C3) (DNA-directed RNA polymerase III subunit C) (RNA polymerase III 62 kDa subunit) (RPC62)	FUNCTION: DNA-dependent RNA polymerase catalyzes the transcription of DNA into RNA using the four ribonucleoside triphosphates as substrates. Specific core component of RNA polymerase III which synthesizes small RNAs, such as 5S rRNA and tRNAs. May direct with other members of the subcomplex RNA Pol III binding to the TFIIIB-DNA complex via the interactions between TFIIIB and POLR3F. May be invol…	POLR3C	Homo sapiens (Human)
P05423	induce NF- Kappa-B	RPC4_HUMAN	DNA-directed RNA polymerase III subunit RPC4 (RNA polymerase III subunit C4) (DNA-directed RNA polymerase III subunit D) (RNA polymerase III 47 kDa subunit) (RPC53 homolog) (Protein BN51)	FUNCTION: DNA-dependent RNA polymerase catalyzes the transcription of DNA into RNA using the four ribonucleoside triphosphates as substrates. Specific peripheric component of RNA polymerase III which synthesizes small RNAs, such as 5S rRNA and tRNAs. Plays a key role in sensing and limiting infection by intracellular bacteria and DNA viruses. Acts as nuclear and cytosolic DNA sensor involved in i…	POLR3D BN51 BN51T	Homo sapiens (Human)
Q9NVU0	induce NF- Kappa-B	RPC5_HUMAN	DNA-directed RNA polymerase III subunit RPC5 (RNA polymerase III subunit C5) (DNA-directed RNA polymerase III 80 kDa polypeptide)	FUNCTION: DNA-dependent RNA polymerase catalyzes the transcription of DNA into RNA using the four ribonucleoside triphosphates as substrates. Specific peripheric component of RNA polymerase III which synthesizes small RNAs, such as 5S rRNA and tRNAs. Essential for efficient transcription from both the type 2 VAI and type 3 U6 RNA polymerase III promoters. Plays a key role in sensing and limiting …	POLR3E KIAA1452	Homo sapiens (Human)
Q9H1D9	induce NF- Kappa-B	RPC6_HUMAN	DNA-directed RNA polymerase III subunit RPC6 (RNA polymerase III subunit C6) (DNA-directed RNA polymerase III subunit F) (RNA polymerase III 39 kDa subunit) (RPC39)	FUNCTION: DNA-dependent RNA polymerase catalyzes the transcription of DNA into RNA using the four ribonucleoside triphosphates as substrates. Specific peripheric component of RNA polymerase III which synthesizes small RNAs, such as 5S rRNA and tRNAs. May direct RNA Pol III binding to the TFIIIB-DNA complex. Plays a key role in sensing and limiting infection by intracellular bacteria and DNA virus…	POLR3F	Homo sapiens (Human)
O15318	induce NF- Kappa-B	RPC7_HUMAN	DNA-directed RNA polymerase III subunit RPC7 (RNA polymerase III subunit C7) (DNA-directed RNA polymerase III subunit G) (RNA polymerase III 32 kDa subunit) (RPC32)	FUNCTION: DNA-dependent RNA polymerase catalyzes the transcription of DNA into RNA using the four ribonucleoside triphosphates as substrates. Specific peripheric component of RNA polymerase III which synthesizes small RNAs, such as 5S rRNA and tRNAs. May direct with other members of the RPC3/POLR3C-RPC6/POLR3F-RPC7/POLR3G subcomplex RNA Pol III binding to the TFIIIB-DNA complex via the interactio…	POLR3G	Homo sapiens (Human)
Q9Y535	induce NF- Kappa-B	RPC8_HUMAN	DNA-directed RNA polymerase III subunit RPC8 (RNA polymerase III subunit C8) (DNA-directed RNA polymerase III subunit H) (RNA polymerase III subunit 22.9 kDa subunit) (RPC22.9)	FUNCTION: DNA-dependent RNA polymerase catalyzes the transcription of DNA into RNA using the four ribonucleoside triphosphates as substrates. Specific peripheric component of RNA polymerase III which synthesizes small RNAs, such as 5S rRNA and tRNAs. Plays a key role in sensing and limiting infection by intracellular bacteria and DNA viruses. Acts as nuclear and cytosolic DNA sensor involved in i…	POLR3H KIAA1665 RPC8	Homo sapiens (Human)
O75575	induce NF- Kappa-B	RPC9_HUMAN	DNA-directed RNA polymerase III subunit RPC9 (RNA polymerase III subunit C9) (Calcitonin gene-related peptide-receptor component protein) (CGRP-receptor component protein) (CGRP-RCP) (CGRPRCP) (HsC17)	FUNCTION: DNA-dependent RNA polymerase catalyzes the transcription of DNA into RNA using the four ribonucleoside triphosphates as substrates. Specific peripheric component of RNA polymerase III which synthesizes small RNAs, such as 5S rRNA and tRNAs. Plays a key role in sensing and limiting infection by intracellular bacteria and DNA viruses. Acts as nuclear and cytosolic DNA sensor involved in i…	CRCP	Homo sapiens (Human)
Q14690		RRP5_HUMAN	Protein RRP5 homolog (Programmed cell death protein 11) (NF-kappa-B-binding protein) (NFBP)	FUNCTION: Essential for the generation of mature 18S rRNA, specifically necessary for cleavages at sites A0, 1 and 2 of the 47S precursor. Directly interacts with U3 snoRNA.; FUNCTION: Involved in the biogenesis of rRNA (By similarity).	PDCD11 KIAA0185	Homo sapiens (Human)
Q96T23	represses NF-kappa-B transcription activation	RSF1_HUMAN	Remodeling and spacing factor 1 (Rsf-1) (Hepatitis B virus X-associated protein) (HBV pX-associated protein 8) (p325 subunit of RSF chromatin-remodeling complex)	FUNCTION: Required for assembly of regular nucleosome arrays by the RSF chromatin-remodeling complex. Facilitates transcription of hepatitis B virus (HBV) genes by the pX transcription activator. In case of infection by HBV, together with pX, it represses TNF-alpha induced NF-kappa-B transcription activation. Represses transcription when artificially recruited to chromatin by fusion to a heteroge…	RSF1 HBXAP XAP8	Homo sapiens (Human)
Q9BST9	Mediates Rho signaling to activate NF-kappa-B	RTKN_HUMAN	Rhotekin	FUNCTION: Mediates Rho signaling to activate NF-kappa-B and may confer increased resistance to apoptosis to cells in gastric tumorigenesis. May play a novel role in the organization of septin structures.	RTKN RTKN1	Homo sapiens (Human)
P05109	Up-regulates transcription of genes that are under the control of NF-kappa-B	S10A8_HUMAN	Protein S100-A8 (S100 calcium-binding protein A8) (Calgranulin-A) (Migration inhibitory factor-related protein 8) (MRP-8) (p8) (Cystic fibrosis antigen) (CFAG) (Leukocyte L1 complex light chain) (Calprotectin L1L subunit) (Urinary stone protein band A)	FUNCTION: Calcium-binding protein. Has antimicrobial activity towards bacteria and fungi. Important for resistance to invasion by pathogenic bacteria. Up-regulates transcription of genes that are under the control of NF-kappa-B. Plays a role in the development of endotoxic shock in response to bacterial lipopolysaccharide (LPS) (By similarity). Promotes tubulin polymerization. Promotes phagocyte …	S100A8 CAGA CFAG MRP8	Homo sapiens (Human)
P06702	Up-regulates transcription of genes that are under the control of NF-kappa-B	S10A9_HUMAN	Protein S100-A9 (S100 calcium-binding protein A9) (Calgranulin-B) (Migration inhibitory factor-related protein 14) (MRP-14) (p14) (Leukocyte L1 complex heavy chain) (Calprotectin L1H subunit)	FUNCTION: Calcium-binding protein. Has antimicrobial activity towards bacteria and fungi. Important for resistance to invasion by pathogenic bacteria. Up-regulates transcription of genes that are under the control of NF-kappa-B. Plays a role in the development of endotoxic shock in response to bacterial lipopolysaccharide (LPS) (By similarity). Promotes tubulin polymerization when unphosphorylate…	S100A9 CAGB CFAG MRP14	Homo sapiens (Human)
Q8TB61	indirectly participate in activation of the NF-kappa-B	S35B2_HUMAN	Adenosine 3'-phospho 5'-phosphosulfate transporter 1 (PAPS transporter 1) (Solute carrier family 35 member B2) (Putative MAPK-activating protein PM15) (Putative NF-kappa-B-activating protein 48)	FUNCTION: Mediates the transport of adenosine 3'-phospho 5'-phosphosulfate (PAPS), from cytosol into Golgi. PAPS is a universal sulfuryl donor for sulfation events that take place in the Golgi. May indirectly participate in activation of the NF-kappa-B and MAPK pathways.	SLC35B2 PAPST1 PSEC0149	Homo sapiens (Human)
Q6SZW1	Negative regulator of NF-kappa-B and IRF activation	SARM1_HUMAN	Sterile alpha and TIR motif-containing protein 1 (Sterile alpha and Armadillo repeat protein) (Tir-1 homolog) (Sterile alpha motif domain-containing protein 2) (SAM domain-containing protein 2)	FUNCTION: Involved in innate immnune response. Acts as a negative regulator of TICAM1/TRIF-dependent Toll-like receptor signaling by inhibiting induction of TLR3- and TLR4-dependent genes. Specifically blocks TICAM1/TRIF-dependent transcription-factor activation and gene induction, without affecting the MYD88-dependent pathway or non-TLR signaling. Negative regulator of NF-kappa-B and IRF activat…	SARM1 KIAA0524 SAMD2 SARM	Homo sapiens (Human)
O15357	In macrophages, down-regulates NF-kappa-B-dependent gene transcription	SHIP2_HUMAN	Phosphatidylinositol-3,4,5-trisphosphate 5-phosphatase 2 (EC 3.1.3.n1) (SH2 domain-containing inositol-5'-phosphatase 2) (SH2 domain-containing inositol phosphatase 2) (SHIP-2) (Inositol polyphosphate phosphatase-like protein 1) (INPPL-1) (Protein 51C)	FUNCTION: Phosphatidylinositol (PtdIns) phosphatase that specifically hydrolyzes the 5-phosphate of phosphatidylinositol-3,4,5-trisphosphate (PtdIns(3,4,5)P3) to produce PtdIns(3,4)P2, thereby negatively regulating the PI3K (phosphoinositide 3-kinase) pathways. Plays a central role in regulation of PI3K-dependent insulin signaling, although the precise molecular mechanisms and signaling pathways …	INPPL1 SHIP2	Homo sapiens (Human)
Q9BRV8	Does not inhibit NF-kappa-B activation pathways	SIKE1_HUMAN	Suppressor of IKBKE 1 (Suppressor of IKK-epsilon)	FUNCTION: Physiological suppressor of IKK-epsilon and TBK1 that plays an inhibitory role in virus- and TLR3-triggered IRF3. Inhibits TLR3-mediated activation of interferon-stimulated response elements (ISRE) and the IFN-beta promoter. May act by disrupting the interactions of IKBKE or TBK1 with TICAM1/TRIF, IRF3 and DDX58/RIG-I. Does not inhibit NF-kappa-B activation pathways.	SIKE1 SIKE	Homo sapiens (Human)
Q8N6T7	may down-regulate the expression of a subset of NF-kappa-B target genes	SIRT6_HUMAN	NAD-dependent deacetylase sirtuin-6 (EC 3.5.1.-) (SIR2-like protein 6)	FUNCTION: NAD-dependent protein deacetylase. Has deacetylase activity towards 'Lys-9' and 'Lys-56' of histone H3. Modulates acetylation of histone H3 in telomeric chromatin during the S-phase of the cell cycle. Deacetylates 'Lys-9' of histone H3 at NF-kappa-B target promoters and may down-regulate the expression of a subset of NF-kappa-B target genes. Deacetylation of nucleosomes interferes with …	SIRT6 SIR2L6	Homo sapiens (Human)
O15304	Inhibits activation of NF-kappa-B	SIVA_HUMAN	Apoptosis regulatory protein Siva (CD27-binding protein) (CD27BP)	FUNCTION: Induces CD27-mediated apoptosis. Inhibits BCL2L1 isoform Bcl-x(L) anti-apoptotic activity. Inhibits activation of NF-kappa-B and promotes T-cell receptor-mediated apoptosis.	SIVA1 SIVA	Homo sapiens (Human)
Q8TAD8	Down-regulates NF-kappa-B signaling	SNIP1_HUMAN	Smad nuclear-interacting protein 1 (FHA domain-containing protein SNIP1)	FUNCTION: Down-regulates NF-kappa-B signaling by competing with RELA for CREBBP/EP300 binding. Involved in the microRNA (miRNA) biogenesis.	SNIP1	Homo sapiens (Human)
Q8N2I9	negative regulator of NF-kappa-B-mediated gene transcription	STK40_HUMAN	Serine/threonine-protein kinase 40 (EC 2.7.11.1) (SINK-homologous serine/threonine-protein kinase) (Sugen kinase 495) (SgK495)	FUNCTION: May be a negative regulator of NF-kappa-B and p53-mediated gene transcription.	STK40 SGK495 SHIK	Homo sapiens (Human)
Q8N5C8	role in activation of NF-kappa-B transcription factor	TAB3_HUMAN	TGF-beta-activated kinase 1 and MAP3K7-binding protein 3 (Mitogen-activated protein kinase kinase kinase 7-interacting protein 3) (TGF-beta-activated kinase 1-binding protein 3) (TAK1-binding protein 3) (TAB-3) (NF-kappa-B-activating protein 1)	FUNCTION: Adapter linking MAP3K7/TAK1 and TRAF6 or TRAF2. Mediator of MAP3K7 activation, respectively in the IL1 and TNF signaling pathways. Plays a role in activation of NF-kappa-B and AP1 transcription factor. Isoform 2 may be an oncogenic factor.	TAB3 MAP3K7IP3	Homo sapiens (Human)
Q92750	transcriptional coactivator of the p65/RELA NF-kappa-B subunit	TAF4B_HUMAN	Transcription initiation factor TFIID subunit 4B (Transcription initiation factor TFIID 105 kDa subunit) (TAF(II)105) (TAFII-105) (TAFII105)	FUNCTION: Cell type-specific subunit of TFIID that may function as a gene-selective coactivator in certain cells. TFIID is a multimeric protein complex that plays a central role in mediating promoter responses to various activators and repressors. TAFII105 is a transcriptional coactivator of the p65/RELA NF-kappa-B subunit. Involved in the activation of a subset of antiapoptotic genes including T…	TAF4B TAF2C2 TAFII105	Homo sapiens (Human)
Q92844	inhibits NF-kappa-B activation	TANK_HUMAN	TRAF family member-associated NF-kappa-B activator (TRAF-interacting protein) (I-TRAF)	FUNCTION: Acts as a regulator of TRAF function by maintaining them in a latent state. Overexpression inhibits TRAF2-mediated NF-kappa-B activation signaled by CD40, TNFR1 and TNFR2. Blocks TRAF2 binding to LMP1 and inhibits LMP1-mediated NF-kappa-B activation. May be involved in I-kappa-B-kinase (IKK) regulation; may function as an adapter for kinases such as TBK1 or IKBKE that can modulate IKK a…	TANK ITRAF TRAF2	Homo sapiens (Human)
Q9UL54	Prevents activation of IKKA, and thus NF-kappa-B activation	TAOK2_HUMAN	Serine/threonine-protein kinase TAO2 (EC 2.7.11.1) (Thousand and one amino acid protein 2) (Prostate-derived STE20-like kinase 1) (PSK-1) (Kinase from chicken homolog C) (hKFC-C)	FUNCTION: Isoform 1, but not isoform 2, plays a role in apoptotic morphological changes, including cell contraction, membrane blebbing and apoptotic bodies formation. This function, which requires the activation of MAPK8/JNK and nuclear localization of C-terminally truncated isoform 1, may be linked to the mitochondrial CASP9-associated death pathway. Isoform 1, but not isoform 2, activates the J…	TAOK2 KIAA0881 MAP3K17 PSK PSK1 UNQ2971/PRO7431	Homo sapiens (Human)
Q9UHD2	activation of the transcription factor NF-kappa-B.	TBK1_HUMAN	Serine/threonine-protein kinase TBK1 (EC 2.7.11.1) (TANK-binding kinase 1) (T2K) (NF-kappa-B-activating kinase)	FUNCTION: Serine/threonine protein involved in the signaling cascade converging to the activation of the transcription factor NF-kappa-B. May function as an IKK kinase, playing an essential role in the transcription of a subset of TNF-alpha-induced genes. Also mediates production of RANTES/CCL5 and interferon-beta/IFNB1. Has a pivotal role in the innate immune response. Phosphorylates Borna disea…	TBK1 NAK	Homo sapiens (Human)
Q8IUC6	mediate NF-kappa-B activation	TCAM1_HUMAN	TIR domain-containing adapter molecule 1 (TICAM-1) (Proline-rich, vinculin and TIR domain-containing protein B) (Toll-interleukin-1 receptor domain-containing adapter protein inducing interferon beta) (TIR domain-containing adapter protein inducing IFN-beta) (Putative NF-kappa-B-activating protein 502H)	FUNCTION: Involved in innate immunity against invading pathogens. Adapter used by TLR3 and TLR4 (through TICAM2) to mediate NF-kappa-B and interferon-regulatory factor (IRF) activation, and to induce apoptosis. Ligand binding to these receptors results in TRIF recruitment through its TIR domain. Distinct protein-interaction motifs allow recruitment of the effector proteins TBK1, TRAF6 and RIPK1, …	TICAM1 PRVTIRB TRIF	Homo sapiens (Human)
Q86XR7	involved in IL1-triggered NF-kappa-B activation	TCAM2_HUMAN	TIR domain-containing adapter molecule 2 (TICAM-2) (TRIF-related adapter molecule) (Toll/interleukin-1 receptor domain-containing protein) (Toll-like receptor adaptor protein 3) (Putative NF-kappa-B-activating protein 502)	FUNCTION: Functions in LPS-TLR4 signaling to regulate the MYD88-independent pathway during the innate immune response to LPS. Also involved in IL1-triggered NF-kappa-B activation, functioning upstream of IRAK1, IRAK2, TRAF6, and IKBKB. Physically bridges TLR4 and TICAM1 and functionally transmits LPS-TRL4 signal to TICAM1.	TICAM2 TIRAP3 TIRP TRAM	Homo sapiens (Human)
Q04206		TF65_HUMAN	Transcription factor p65 (Nuclear factor NF-kappa-B p65 subunit) (Nuclear factor of kappa light polypeptide gene enhancer in B-cells 3)	FUNCTION: NF-kappa-B is a pleiotropic transcription factor which is present in almost all cell types and is involved in many biological processed such as inflammation, immunity, differentiation, cell growth, tumorigenesis and apoptosis. NF-kappa-B is a homo- or heterodimeric complex formed by the Rel-like domain-containing proteins RELA/p65, RELB, NFKB1/p105, NFKB1/p50, REL and NFKB2/p52 and the …	RELA NFKB3	Homo sapiens (Human)
Q96FV9	Participates in an apoptotic pathway which is characterized by activation of caspase-6, increases in the expression of BAK1 and BCL2L1 and activation of NF-kappa-B	THOC1_HUMAN	THO complex subunit 1 (Tho1) (Nuclear matrix protein p84) (p84N5) (hTREX84)	FUNCTION: Component of the THO subcomplex of the TREX complex. The TREX complex specifically associates with spliced mRNA and not with unspliced pre-mRNA. It is recruited to spliced mRNAs by a transcription-independent mechanism. Binds to mRNA upstream of the exon-junction complex (EJC) and is recruited in a splicing- and cap-dependent manner to a region near the 5' end of the mRNA where it funct…	THOC1 HPR1	Homo sapiens (Human)
Q96CG3	resulting in the downstream activation of NF-kappa-B and AP-1 pathways	TIFA_HUMAN	TRAF-interacting protein with FHA domain-containing protein A (TRAF2-binding protein) (Putative MAPK-activating protein PM14) (Putative NF-kappa-B-activating protein 20)	FUNCTION: Adapter protein which mediates the IRAK1 and TRAF6 interaction following IL-1 stimulation, resulting in the downstream activation of NF-kappa-B and AP-1 pathways. Induces the oligomerization and polyubiquitination of TRAF6, which leads to the activation of TAK1 and IKK through a proteasome-independent mechanism.	TIFA T2BP	Homo sapiens (Human)
P58753	leading to the activation of NF-kappa-B	TIRAP_HUMAN	Toll/interleukin-1 receptor domain-containing adapter protein (TIR domain-containing adapter protein) (MyD88 adapter-like protein) (Adaptor protein Wyatt)	FUNCTION: Adapter involved in the TLR4 signaling pathway in the innate immune response. Acts via IRAK2 and TRAF-6, leading to the activation of NF-kappa-B, MAPK1, MAPK3 and JNK, resulting in cytokine secretion and the inflammatory response.	TIRAP MAL	Homo sapiens (Human)
Q04724	Inhibits NF-kappa-B-regulated gene expression	TLE1_HUMAN	Transducin-like enhancer protein 1 (Enhancer of split groucho-like protein 1) (ESG1) (E(Sp1) homolog)	FUNCTION: Transcriptional corepressor that binds to a number of transcription factors. Inhibits NF-kappa-B-regulated gene expression. Inhibits the transcriptional activation mediated by FOXA2, and by CTNNB1 and TCF family members in Wnt signaling. The effects of full-length TLE family members may be modulated by association with dominant-negative AES. Unusual function as coactivator for ESRRG.	TLE1	Homo sapiens (Human)
Q9BXR5	leading to NF-kappa-B activation	TLR10_HUMAN	Toll-like receptor 10 (CD antigen CD290)	FUNCTION: Participates in the innate immune response to microbial agents. Acts via MYD88 and TRAF6, leading to NF-kappa-B activation, cytokine secretion and the inflammatory response (By similarity).	TLR10 UNQ315/PRO358	Homo sapiens (Human)
Q15399	leading to NF-kappa-B activation	TLR1_HUMAN	Toll-like receptor 1 (Toll/interleukin-1 receptor-like protein) (TIL) (CD antigen CD281)	FUNCTION: Participates in the innate immune response to microbial agents. Cooperates with TLR2 to mediate the innate immune response to bacterial lipoproteins or lipopeptides. Acts via MYD88 and TRAF6, leading to NF-kappa-B activation, cytokine secretion and the inflammatory response (By similarity).	TLR1 KIAA0012	Homo sapiens (Human)
O60603	leading to NF-kappa-B activation	TLR2_HUMAN	Toll-like receptor 2 (Toll/interleukin-1 receptor-like protein 4) (CD antigen CD282)	FUNCTION: Cooperates with LY96 to mediate the innate immune response to bacterial lipoproteins and other microbial cell wall components. Cooperates with TLR1 to mediate the innate immune response to bacterial lipoproteins or lipopeptides. Acts via MYD88 and TRAF6, leading to NF-kappa-B activation, cytokine secretion and the inflammatory response. May also promote apoptosis in response to lipoprot…	TLR2 TIL4	Homo sapiens (Human)
O15455	leading to NF-kappa-B activation	TLR3_HUMAN	Toll-like receptor 3 (CD antigen CD283)	FUNCTION: Participates in the innate immune response to microbial agents. Mediates the innate immune response to ds-RNA, a sign of viral infection. Acts via MYD88 and TRAF6, leading to NF-kappa-B activation, cytokine secretion and the inflammatory response.	TLR3	Homo sapiens (Human)
O00206	leading to NF-kappa-B activation	TLR4_HUMAN	Toll-like receptor 4 (hToll) (CD antigen CD284)	FUNCTION: Cooperates with LY96 and CD14 to mediate the innate immune response to bacterial lipopolysaccharide (LPS). Acts via MYD88, TIRAP and TRAF6, leading to NF-kappa-B activation, cytokine secretion and the inflammatory response.	TLR4	Homo sapiens (Human)
O60602	leading to NF-kappa-B activation	TLR5_HUMAN	Toll-like receptor 5 (Toll/interleukin-1 receptor-like protein 3)	FUNCTION: Participates in the innate immune response to microbial agents. Mediates detection of bacterial flagellins. Acts via MYD88 and TRAF6, leading to NF-kappa-B activation, cytokine secretion and the inflammatory response.	TLR5 TIL3	Homo sapiens (Human)
Q9Y2C9	leading to NF-kappa-B activation	TLR6_HUMAN	Toll-like receptor 6 (CD antigen CD286)	FUNCTION: Participates in the innate immune response to Gram-positive bacteria and fungi. Acts via MYD88 and TRAF6, leading to NF-kappa-B activation, cytokine secretion and the inflammatory response. Recognizes mycoplasmal macrophage-activating lipopeptide-2kD (MALP-2), soluble tuberculosis factor (STF), phenol-soluble modulin (PSM) and B.burgdorferi outer surface protein A lipoprotein (OspA-L) c…	TLR6	Homo sapiens (Human)
Q9NYK1	leading to NF-kappa-B activation	TLR7_HUMAN	Toll-like receptor 7	FUNCTION: Participates in the innate immune response to microbial agents. Acts via MYD88 and TRAF6, leading to NF-kappa-B activation, cytokine secretion and the inflammatory response (By similarity).	TLR7 UNQ248/PRO285	Homo sapiens (Human)
Q9NR97	leading to NF-kappa-B activation	TLR8_HUMAN	Toll-like receptor 8 (CD antigen CD288)	FUNCTION: Participates in the innate immune response to microbial agents. Acts via MYD88 and TRAF6, leading to NF-kappa-B activation, cytokine secretion and the inflammatory response (By similarity).	TLR8 UNQ249/PRO286	Homo sapiens (Human)
Q9NR96	leading to NF-kappa-B activation	TLR9_HUMAN	Toll-like receptor 9 (CD antigen CD289)	FUNCTION: Participates in the innate immune response to microbial agents. Detects the unmethylated cytidine-phosphate-guanosine (CpG) motifs present in bacterial DNA. Acts via MYD88 and TRAF6, leading to NF-kappa-B activation, cytokine secretion and the inflammatory response.	TLR9 UNQ5798/PRO19605	Homo sapiens (Human)
Q96IK0	activate NF-kappa-B signaling pathways	TM101_HUMAN	Transmembrane protein 101 (Putative NF-kappa-B-activating protein 130)	FUNCTION: May activate NF-kappa-B signaling pathways.	TMEM101	Homo sapiens (Human)
Q86WV6	Able to activate NF-kappa-B transcription pathway	TM173_HUMAN	Transmembrane protein 173 (Stimulator of interferon genes protein) (hSTING) (Mediator of IRF3 activation) (hMITA)	FUNCTION: Acts as a facilitator of innate immune signaling. Able to activate both NF-kappa-B and IRF3 transcription pathways to induce expression of type I interferon (IFN-alpha and IFN-beta) and exert a potent anti-viral state following expression. May be involved in translocon function, the translocon possibly being able to influence the induction of type I interferons. May be involved in trans…	TMEM173 MITA STING	Homo sapiens (Human)
P21580	termination of the TNF- or LPS-mediated activation of NF-kappa-B	TNAP3_HUMAN	Tumor necrosis factor alpha-induced protein 3 (TNF alpha-induced protein 3) (EC 3.-.-.-) (EC 6.3.2.-) (OTU domain-containing protein 7C) (Putative DNA-binding protein A20) (Zinc finger protein A20)	FUNCTION: Ubiquitin-editing enzyme that contains both ubiquitin ligase and deubiquitinase activities. Essential component of a ubiquitin-editing protein complex, comprising also RNF11, ITCH and TAX1BP1, that ensures the transient nature of inflammatory signaling pathways. Upon TNF stimulation, deubiquitinates 'Lys-63'-polyubiquitin chains on RIPK1 and catalyzes the formation of 'Lys-48'-polyubiqu…	TNFAIP3 OTUD7C	Homo sapiens (Human)
O43508	Mediates NF-kappa-B activation	TNF12_HUMAN	Tumor necrosis factor ligand superfamily member 12 (TNF-related weak inducer of apoptosis) (TWEAK) (APO3 ligand) [Cleaved into: Tumor necrosis factor ligand superfamily member 12, membrane form; Tumor necrosis factor ligand superfamily member 12, secreted form]	FUNCTION: Binds to FN14 and possibly also to TNRFSF12/APO3. Weak inducer of apoptosis in some cell types. Mediates NF-kappa-B activation. Promotes angiogenesis and the proliferation of endothelial cells. Also involved in induction of inflammatory cytokines.	TNFSF12 APO3L DR3LG UNQ181/PRO207	Homo sapiens (Human)
O95150	Mediates activation of NF-kappa-B	TNF15_HUMAN	Tumor necrosis factor ligand superfamily member 15 (Vascular endothelial cell growth inhibitor) (TNF ligand-related molecule 1) [Cleaved into: Tumor necrosis factor ligand superfamily member 15, membrane form; Tumor necrosis factor ligand superfamily member 15, secreted form]	FUNCTION: Receptor for TNFRSF25 and TNFRSF6B. Mediates activation of NF-kappa-B. Inhibits vascular endothelial growth and angiogenesis (in vitro). Promotes activation of caspases and apoptosis.	TNFSF15 TL1 VEGI	Homo sapiens (Human)
Q15025	inhibits TNF-induced NF-kappa-B-dependent gene expression	TNIP1_HUMAN	TNFAIP3-interacting protein 1 (Nef-associated factor 1) (Naf1) (HIV-1 Nef-interacting protein) (Virion-associated nuclear shuttling protein) (VAN) (hVAN) (Nip40-1)	FUNCTION: Interacts with zinc finger protein A20/TNFAIP3 and inhibits TNF-induced NF-kappa-B-dependent gene expression by interfering with an RIP- or TRAF2-mediated transactivation signal (By similarity). Increases cell surface CD4(T4) antigen expression. Interacts with HIV-1 matrix protein and is packaged into virions and overexpression can inhibit viral replication. May regulate matrix nuclear …	TNIP1 KIAA0113 NAF1	Homo sapiens (Human)
Q8NFZ5	Inhibits NF-kappa-B activation	TNIP2_HUMAN	TNFAIP3-interacting protein 2 (Fetal liver LKB1-interacting protein) (A20-binding inhibitor of NF-kappa-B activation 2) (ABIN-2)	FUNCTION: Inhibits NF-kappa-B activation by blocking the interaction of RIPK1 with its downstream effector IKBKG. Forms a ternary complex with NFKB1 and MAP3K8 but appears to function upstream of MAP3K8 in the TLR4 signaling pathway that regulates MAP3K8 activation.	TNIP2 ABIN2 FLIP1	Homo sapiens (Human)
Q96KP6	inhibits NF-kappa-B activation	TNIP3_HUMAN	TNFAIP3-interacting protein 3 (Listeria-induced gene protein) (A20-binding inhibitor of NF-kappa-B activation 3) (ABIN-3)	FUNCTION: Binds to zinc finger protein TNFAIP3 and inhibits NF-kappa-B activation induced by tumor necrosis factor, Toll-like receptor 4 (TLR4), interleukin-1 and 12-O-tetradecanoylphorbol-13-acetate. Overexpression inhibits NF-kappa-B-dependent gene expression in response to lipopolysaccharide at a level downstream of TRAF6 and upstream of IKBKB. NF-kappa-B inhibition is independent of TNFAIP3 b…	TNIP3 ABIN3 LIND	Homo sapiens (Human)
Q02223	Activates NF-kappa-B	TNR17_HUMAN	Tumor necrosis factor receptor superfamily member 17 (B-cell maturation protein) (CD antigen CD269)	FUNCTION: Receptor for TNFSF13B/BLyS/BAFF and TNFSF13/APRIL. Promotes B-cell survival and plays a role in the regulation of humoral immunity. Activates NF-kappa-B and JNK.	TNFRSF17 BCM BCMA	Homo sapiens (Human)
Q9Y5U5	Mediated NF-kappa-B activation	TNR18_HUMAN	Tumor necrosis factor receptor superfamily member 18 (Glucocorticoid-induced TNFR-related protein) (Activation-inducible TNFR family receptor)	FUNCTION: Receptor for TNFSF18. Seems to be involved in interactions between activated T-lymphocytes and endothelial cells and in the regulation of T-cell receptor-mediated cell death. Mediated NF-kappa-B activation via the TRAF2/NIK pathway.	TNFRSF18 AITR GITR UNQ319/PRO364	Homo sapiens (Human)
Q9NS68	mediate activation of NF-kappa-B	TNR19_HUMAN	Tumor necrosis factor receptor superfamily member 19 (Toxicity and JNK inducer) (TRADE)	FUNCTION: Can mediate activation of JNK and NF-kappa-B. May promote caspase-independent cell death.	TNFRSF19 TAJ TROY UNQ1888/PRO4333	Homo sapiens (Human)
P19438	?	TNR1A_HUMAN	Tumor necrosis factor receptor superfamily member 1A (Tumor necrosis factor receptor 1) (TNF-R1) (Tumor necrosis factor receptor type I) (TNF-RI) (TNFR-I) (p60) (p55) (CD antigen CD120a) [Cleaved into: Tumor necrosis factor receptor superfamily member 1A, membrane form; Tumor necrosis factor-binding protein 1 (TBPI)]	FUNCTION: Receptor for TNFSF2/TNF-alpha and homotrimeric TNFSF1/lymphotoxin-alpha. The adapter molecule FADD recruits caspase-8 to the activated receptor. The resulting death-inducing signaling complex (DISC) performs caspase-8 proteolytic activation which initiates the subsequent cascade of caspases (aspartate-specific cysteine proteases) mediating apoptosis. Contributes to the induction of non-…	TNFRSF1A TNFAR TNFR1	Homo sapiens (Human)
O75509	activate NF-kappa-B	TNR21_HUMAN	Tumor necrosis factor receptor superfamily member 21 (Death receptor 6)	FUNCTION: May activate NF-kappa-B and promote apoptosis. May activate JNK and be involved in T-cell differentiation. Required for both normal cell body death and axonal pruning. Trophic-factor deprivation triggers the cleavage of surface APP by beta-secretase to release sAPP-beta which is further cleaved to release an N-terminal fragment of APP (N-APP). N-APP binds TNFRSF21 triggering caspase act…	TNFRSF21 DR6 UNQ437/PRO868	Homo sapiens (Human)
Q93038	activation of NF-kappa-B	TNR25_HUMAN	Tumor necrosis factor receptor superfamily member 25 (Apoptosis-mediating receptor DR3) (Apoptosis-mediating receptor TRAMP) (Death receptor 3) (Protein WSL-1) (Protein WSL) (Apoptosis-inducing receptor AIR) (Apo-3) (Lymphocyte-associated receptor of death) (LARD)	FUNCTION: Receptor for TNFSF12/APO3L/TWEAK. Interacts directly with the adapter TRADD. Mediates activation of NF-kappa-B and induces apoptosis. May play a role in regulating lymphocyte homeostasis.	TNFRSF25 APO3 DDR3 DR3 TNFRSF12 WSL WSL1 UNQ455/PRO779	Homo sapiens (Human)
Q9HAV5	Mediates the activation of the NF-kappa-B	TNR27_HUMAN	Tumor necrosis factor receptor superfamily member 27 (X-linked ectodysplasin-A2 receptor) (EDA-A2 receptor)	FUNCTION: Receptor for EDA isoform A2, but not for EDA isoform A1. Mediates the activation of the NF-kappa-B and JNK pathways. Activation seems to be mediated by binding to TRAF3 and TRAF6.	EDA2R TNFRSF27 XEDAR UNQ2448/PRO5727/PRO34080	Homo sapiens (Human)
P28908	activation of NF-kappa-B	TNR8_HUMAN	Tumor necrosis factor receptor superfamily member 8 (CD30L receptor) (Lymphocyte activation antigen CD30) (Ki-1 antigen) (CD antigen CD30)	FUNCTION: Receptor for TNFSF8/CD30L. May play a role in the regulation of cellular growth and transformation of activated lymphoblasts. Regulates gene expression through activation of NF-kappa-B.	TNFRSF8 CD30 D1S166E	Homo sapiens (Human)
Q6P589	Inhibits NF-kappa-B activation	TP8L2_HUMAN	Tumor necrosis factor alpha-induced protein 8-like protein 2 (TNF alpha-induced protein 8-like protein 2) (TNFAIP8-like protein 2) (TIPE2) (Inflammation factor protein 20)	FUNCTION: Acts as a negative regulator of innate and adaptive immunity by maintaining immune homeostasis. Negative regulator of Toll-like receptor and T-cell receptor function. Prevents hyperresponsiveness of the immune system and maintains immune homeostasis. Inhibits JUN/AP1 and NF-kappa-B activation. Promotes Fas-induced apoptosis (By similarity).	TNFAIP8L2	Homo sapiens (Human)
Q96Q05	activator of NF-kappa-B	TPPC9_HUMAN	Trafficking protein particle complex subunit 9 (NIK- and IKBKB-binding protein) (Tularik gene 1 protein)	FUNCTION: Functions as an activator of NF-kappa-B through increased phosphorylation of the IKK complex. May function in neuronal cells differentiation. May play a role in vesicular transport from endoplasmic reticulum to Golgi.	TRAPPC9 KIAA1882 NIBP T1	Homo sapiens (Human)
O00220	Promotes the activation of NF-kappa-B	TR10A_HUMAN	Tumor necrosis factor receptor superfamily member 10A (Death receptor 4) (TNF-related apoptosis-inducing ligand receptor 1) (TRAIL receptor 1) (TRAIL-R1) (CD antigen CD261)	FUNCTION: Receptor for the cytotoxic ligand TNFSF10/TRAIL. The adapter molecule FADD recruits caspase-8 to the activated receptor. The resulting death-inducing signaling complex (DISC) performs caspase-8 proteolytic activation which initiates the subsequent cascade of caspases (aspartate-specific cysteine proteases) mediating apoptosis. Promotes the activation of NF-kappa-B.	TNFRSF10A APO2 DR4 TRAILR1	Homo sapiens (Human)
O14763	Promotes the activation of NF-kappa-B	TR10B_HUMAN	Tumor necrosis factor receptor superfamily member 10B (Death receptor 5) (TNF-related apoptosis-inducing ligand receptor 2) (TRAIL receptor 2) (TRAIL-R2) (CD antigen CD262)	FUNCTION: Receptor for the cytotoxic ligand TNFSF10/TRAIL. The adapter molecule FADD recruits caspase-8 to the activated receptor. The resulting death-inducing signaling complex (DISC) performs caspase-8 proteolytic activation which initiates the subsequent cascade of caspases (aspartate-specific cysteine proteases) mediating apoptosis. Promotes the activation of NF-kappa-B.	TNFRSF10B DR5 KILLER TRAILR2 TRICK2 ZTNFR9 UNQ160/PRO186	Homo sapiens (Human)
Q9UBN6	Reports are contradictory with regards to its ability to induce the NF-kappa-B pathway	TR10D_HUMAN	Tumor necrosis factor receptor superfamily member 10D (Decoy receptor 2) (DcR2) (TNF-related apoptosis-inducing ligand receptor 4) (TRAIL receptor 4) (TRAIL-R4) (TRAIL receptor with a truncated death domain) (CD antigen CD264)	FUNCTION: Receptor for the cytotoxic ligand TRAIL. Contains a truncated death domain and hence is not capable of inducing apoptosis but protects against TRAIL-mediated apoptosis. Reports are contradictory with regards to its ability to induce the NF-kappa-B pathway (According to PubMed:9382840 it cannot but according to PubMed:9430226 it can induce the NF-kappa-B pathway).	TNFRSF10D DCR2 TRAILR4 TRUNDD UNQ251/PRO288	Homo sapiens (Human)
O14836	activation of NF-kappa-B	TR13B_HUMAN	Tumor necrosis factor receptor superfamily member 13B (Transmembrane activator and CAML interactor) (CD antigen CD267)	FUNCTION: Receptor for TNFSF13/APRIL and TNFSF13B/TALL1/BAFF/BLYS that binds both ligands with similar high affinity. Mediates calcineurin-dependent activation of NF-AT, as well as activation of NF-kappa-B and AP-1. Involved in the stimulation of B- and T-cell function and the regulation of humoral immunity.	TNFRSF13B TACI	Homo sapiens (Human)
Q969Z4	Mediates activation of NF-kappa-B	TR19L_HUMAN	Tumor necrosis factor receptor superfamily member 19L (Receptor expressed in lymphoid tissues)	FUNCTION: Mediates activation of NF-kappa-B. May play a role in T-cell activation.	RELT TNFRSF19L	Homo sapiens (Human)
O14545	attenuation of NF-kappa-B activation	TRAD1_HUMAN	TRAF-type zinc finger domain-containing protein 1 (Protein FLN29)	FUNCTION: Negative feedback regulator that controls excessive innate immune responses. Regulates both Toll-like receptor 4 (TLR4) and DDX58/RIG1-like helicases (RLH) pathways. May inhibit the LTR pathway by direct interaction with TRAF6 and attenuation of NF-kappa-B activation. May negatively regulate the RLH pathway downstream from MAVS and upstream of NF-kappa-B and IRF3 (By similarity).	TRAFD1 FLN29	Homo sapiens (Human)
Q15628	activation of NF-kappa-B	TRADD_HUMAN	Tumor necrosis factor receptor type 1-associated DEATH domain protein (TNFR1-associated DEATH domain protein) (TNFRSF1A-associated via death domain)	FUNCTION: Adapter molecule for TNFRSF1A/TNFR1 that specifically associates with the cytoplasmic domain of activated TNFRSF1A/TNFR1 mediating its interaction with FADD. Overexpression of TRADD leads to two major TNF-induced responses, apoptosis and activation of NF-kappa-B.	TRADD	Homo sapiens (Human)
Q13077	Mediates activation of NF-kappa-B	TRAF1_HUMAN	TNF receptor-associated factor 1 (Epstein-Barr virus-induced protein 6)	FUNCTION: Adapter protein and signal transducer that links members of the tumor necrosis factor receptor family to different signaling pathways by association with the receptor cytoplasmic domain and kinases. Mediates activation of NF-kappa-B and JNK and is involved in apoptosis. The TRAF1/TRAF2 complex recruits the apoptotic suppressors BIRC2 and BIRC3 to TNFRSF1B/TNFR2.	TRAF1 EBI6	Homo sapiens (Human)
Q12933	Mediates activation of NF-kappa-B	TRAF2_HUMAN	TNF receptor-associated factor 2 (Tumor necrosis factor type 2 receptor-associated protein 3)	FUNCTION: Adapter protein and signal transducer that links members of the tumor necrosis factor receptor family to different signaling pathways by association with the receptor cytoplasmic domain and kinases. Association to the receptor is also mediated by the interaction with TRADD. Mediates activation of NF-kappa-B and JNK and is involved in apoptosis. The TRAF1/TRAF2 complex recruits the apopt…	TRAF2 TRAP3	Homo sapiens (Human)
Q13114	involved in activation of NF-kappa-B	TRAF3_HUMAN	TNF receptor-associated factor 3 (CD40 receptor-associated factor 1) (CRAF1) (CD40-binding protein) (CD40BP) (LMP1-associated protein 1) (LAP1) (CAP-1)	FUNCTION: Adapter protein and signal transducer that links members of the tumor necrosis factor receptor family to different signaling pathways by association with the receptor cytoplasmic domain and kinases. Seems to be involved in activation of NF-kappa-B and JNK and in apoptosis. Is regulated by TANK/ITRAF which competes with TNFRSF5/CD40 for binding. Seems to play a role T-cell dependent immu…	TRAF3 CAP1 CRAF1	Homo sapiens (Human)
Q9BUZ4	mediate activation of NF-kappa-B	TRAF4_HUMAN	TNF receptor-associated factor 4 (Cysteine-rich domain associated with RING and Traf domains protein 1) (Metastatic lymph node gene 62 protein) (MLN 62) (RING finger protein 83)	FUNCTION: Adapter protein and signal transducer that links members of the tumor necrosis factor receptor family to different signaling pathways by association with the receptor cytoplasmic domain and kinases. Seems to mediate activation of NF-kappa-B and JNK and seems to be involved in apoptosis. May play a role in the development of respiratory tract.	TRAF4 CART1 MLN62 RNF83	Homo sapiens (Human)
O00463	Mediates activation of NF-kappa-B	TRAF5_HUMAN	TNF receptor-associated factor 5 (RING finger protein 84)	FUNCTION: Adapter protein and signal transducer that links members of the tumor necrosis factor receptor family to different signaling pathways by association with the receptor cytoplasmic domain and kinases. Mediates activation of NF-kappa-B and probably JNK. Seems to be involved in apoptosis.	TRAF5 RNF84	Homo sapiens (Human)
Q9Y4K3	activation of NF-kappa-B	TRAF6_HUMAN	TNF receptor-associated factor 6 (EC 6.3.2.-) (E3 ubiquitin-protein ligase TRAF6) (Interleukin-1 signal transducer) (RING finger protein 85)	FUNCTION: E3 ubiquitin ligase that, together with UBE2N and UBE2V1, mediates the synthesis of 'Lys-63'-linked-polyubiquitin chains conjugated to proteins, such as IKBKG, AKT1 and AKT2. Also mediates ubiquitination of free/unanchored polyubiquitin chain that leads to MAP3K7 activation. Leads to the activation of NF-kappa-B and JUN. May be essential for the formation of functional osteoclasts. Seem…	TRAF6 RNF85	Homo sapiens (Human)
Q6Q0C0	Potentiates MEKK3-mediated activation of the NF-kappa-B	TRAF7_HUMAN	E3 ubiquitin-protein ligase TRAF7 (EC 6.3.2.-) (TNF receptor-associated factor 7) (RING finger and WD repeat-containing protein 1) (RING finger protein 119)	FUNCTION: E3 ubiquitin ligase capable of auto-ubiquitination, following phosphorylation by MAP3K3. Potentiates MEKK3-mediated activation of the NF-kappa-B, JUN/AP1 and DDIT3 transcriptional regulators. Induces apoptosis when overexpressed.	TRAF7 RFWD1 RNF119	Homo sapiens (Human)
Q9BWF2	Inhibits activation of NF-kappa-B	TRAIP_HUMAN	TRAF-interacting protein (RING finger protein 206)	FUNCTION: Inhibits activation of NF-kappa-B mediated by TNF (By similarity).	TRAIP RNF206 TRIP	Homo sapiens (Human)
Q96RU7	Interacts with the NF-kappa-B transactivator p65 RELA and inhibits its phosphorylation and thus its transcriptional activation activity	TRIB3_HUMAN	Tribbles homolog 3 (TRB-3) (Neuronal cell death-inducible putative kinase) (p65-interacting inhibitor of NF-kappa-B) (SINK)	FUNCTION: Disrupts insulin signaling by binding directly to Akt kinases and blocking their activation. May bind directly to and mask the 'Thr-308' phosphorylation site in AKT1. Binds to ATF4 and inhibits its transcriptional activation activity. Interacts with the NF-kappa-B transactivator p65 RELA and inhibits its phosphorylation and thus its transcriptional activation activity. Interacts with MA…	TRIB3 C20orf97 NIPK SKIP3 TRB3	Homo sapiens (Human)
Q15650	pivotal role in the transactivation of NF-kappa-B	TRIP4_HUMAN	Activating signal cointegrator 1 (ASC-1) (Thyroid receptor-interacting protein 4) (TR-interacting protein 4) (TRIP-4)	FUNCTION: Transcription coactivator of nuclear receptors which functions in conjunction with CBP-p300 and SRC-1 and may play an important role in establishing distinct coactivator complexes under different cellular conditions. Plays a pivotal role in the transactivation of NF-kappa-B, SRF and AP1. Acts as a mediator of transrepression between nuclear receptor and either AP1 or NF-kappa-B. Plays a…	TRIP4	Homo sapiens (Human)
Q15654	transcriptional coactivator for NF-kappa-B	TRIP6_HUMAN	Thyroid receptor-interacting protein 6 (TR-interacting protein 6) (TRIP-6) (Opa-interacting protein 1) (OIP-1) (Zyxin-related protein 1) (ZRP-1)	FUNCTION: Relays signals from the cell surface to the nucleus to weaken adherens junction and promote actin cytoskeleton reorganization and cell invasiveness. Involved in lysophosphatidic acid-induced cell adhesion and migration. Acts as a transcriptional coactivator for NF-kappa-B and JUN, and mediates the transrepression of these transcription factors induced by glucocorticoid receptor.	TRIP6 OIP1	Homo sapiens (Human)
Q5TAX3	suppress Toll-like receptor-induced NF-kappa-B	TUT4_HUMAN	Terminal uridylyltransferase 4 (TUTase 4) (EC 2.7.7.52) (Zinc finger CCHC domain-containing protein 11)	FUNCTION: Uridylyltransferase that acts as a suppressor of microRNA (miRNA) biogenesis by specifically mediating the terminal uridylation of some miRNAs. Catalyzes the 3' uridylation of precursor let-7 (pre-let-7), a miRNA precursor. Uridylated pre-let-7 miRNAs fail to be processed by Dicer and undergo degradation. Degradation of pre-let-7 contributes to the maintenance of embryonic stem (ES) cel…	ZCCHC11 KIAA0191 TUT4	Homo sapiens (Human)
Q9BRA2	Modulates TNF-alpha signaling and NF-kappa-B activation	TXD17_HUMAN	Thioredoxin domain-containing protein 17 (Thioredoxin-like protein 5) (14 kDa thioredoxin-related protein) (TRP14) (Protein 42-9-9)	FUNCTION: Disulfide reductase. May participate in various redox reactions through the reversible oxidation of its active center dithiol to a disulfide and catalyze dithiol-disulfide exchange reactions. Modulates TNF-alpha signaling and NF-kappa-B activation. Has peroxidase activity and may contribute to the elimination of cellular hydrogen peroxide.	TXNDC17 TXNL5	Homo sapiens (Human)
Q9BZF9	promotes NF-kappa-B inactivation	UACA_HUMAN	Uveal autoantigen with coiled-coil domains and ankyrin repeats	FUNCTION: Regulates APAF1 expression and plays an important role in the regulation of stress-induced apoptosis. Promotes apoptosis by regulating three pathways, apoptosome up-regulation, LGALS3/galectin-3 down-regulation and NF-kappa-B inactivation. Regulates the redistribution of APAF1 into the nucleus after proapoptotic stress. Down-regulates the expression of LGALS3 by inhibiting NFKB1 (By sim…	UACA KIAA1561	Homo sapiens (Human)
Q13404	Plays a role in the activation of NF-kappa-B	UB2V1_HUMAN	Ubiquitin-conjugating enzyme E2 variant 1 (UEV-1) (CROC-1) (TRAF6-regulated IKK activator 1 beta Uev1A)	FUNCTION: Has no ubiquitin ligase activity on its own. The UBE2V1/UBE2N heterodimer catalyzes the synthesis of non-canonical poly-ubiquitin chains that are linked through Lys-63. This type of poly-ubiquitination activates IKK and does not seem to involve protein degradation by the proteasome. Plays a role in the activation of NF-kappa-B mediated by IL1B, TNF, TRAF6 and TRAF2. Mediates transcripti…	UBE2V1 CROC1 UBE2V UEV1 P/OKcl.19	Homo sapiens (Human)
O15205	Regulates activation of NF-kappa-B by promoting TNF-alpha-mediated proteasomal degradation of ubiquitinated-I-kappa-B-alpha	UBD_HUMAN	Ubiquitin D (Ubiquitin-like protein FAT10) (Diubiquitin)	FUNCTION: Ubiquitin-like protein modifier which can be covalently attached to target protein and subsequently leads to their degradation by the 26S proteasome, in a NUB1L-dependent manner. Probably functions as a survival factor. Conjugation ability activated by UBA6. Promotes the expression of the proteasome subunit beta type-9 (PSMB9/LMP2). Regulates TNF-alpha-induced and LPS-mediated activatio…	UBD FAT10	Homo sapiens (Human)
Q86UV5	involved in the regulation of NF-kappa-B activation	UBP48_HUMAN	Ubiquitin carboxyl-terminal hydrolase 48 (EC 3.1.2.15) (Ubiquitin thioesterase 48) (Ubiquitin-specific-processing protease 48) (Deubiquitinating enzyme 48)	FUNCTION: Recognizes and hydrolyzes the peptide bond at the C-terminal Gly of ubiquitin. Involved in the processing of poly-ubiquitin precursors as well as that of ubiquinated proteins. May be involved in the regulation of NF-kappa-B activation by TNF receptor superfamily via its interactions with RELA and TRAF2. May also play a regulatory role at post-synaptic sites.	USP48 USP31	Homo sapiens (Human)
Q8IV45	Inhibits NF-kappa-B-dependent transcription by impairing NF-kappa-B binding to its targets	UN5CL_HUMAN	UNC5C-like protein (Protein unc-5 homolog C-like) (ZU5 and death domain-containing protein)	FUNCTION: Inhibits NF-kappa-B-dependent transcription by impairing NF-kappa-B binding to its targets.	UNC5CL ZUD	Homo sapiens (Human)
Q86UX7	repressor of NF-kappa-B	URP2_HUMAN	Fermitin family homolog 3 (Unc-112-related protein 2) (Kindlin-3) (MIG2-like protein)	FUNCTION: Plays a central role in cell adhesion in hematopoietic cells. Acts by activating the integrin beta-1-3 (ITGB1, ITGB2 and ITGB3). Required for integrin-mediated platelet adhesion and leukocyte adhesion to endothelial cells. Required for activation of integrin beta-2 (ITGB2) in polymorphonuclear granulocytes (PMNs) (By similarity).; FUNCTION: Isoform 2 may act as a repressor of NF-kappa-B…	FERMT3 KIND3 MIG2B URP2	Homo sapiens (Human)
Q9UBK9	nuclear chaperone that promotes formation of the NF-kappa-B enhanceosome and which is essential for its nuclear function	UXT_HUMAN	Protein UXT (Ubiquitously expressed transcript protein) (Androgen receptor trapped clone 27 protein) (ART-27)	FUNCTION: Potential component of mitochondrial-associated LRPPRC, a multidomain organizer that potentially integrates mitochondria and the microtubular cytoskeleton with chromosome remodeling (PubMed:11827465). Increasing concentrations of UXT contributes to progressive aggregation of mitochondria and cell death potentially through its association with LRPPRC (PubMed:17554592). AR N-terminus-asso…	UXT HSPC024	Homo sapiens (Human)
P98170	leading to the activation of NF-kappa-B	XIAP_HUMAN	Baculoviral IAP repeat-containing protein 4 (EC 6.3.2.-) (E3 ubiquitin-protein ligase XIAP) (Inhibitor of apoptosis protein 3) (IAP-3) (hIAP-3) (hIAP3) (X-linked inhibitor of apoptosis protein) (X-linked IAP) (IAP-like protein) (ILP) (hILP)	FUNCTION: Apoptotic suppressor. Has E3 ubiquitin-protein ligase activity. Mediates the proteasomal degradation of target proteins, such as caspase-3, SMAC or AIFM1. Inhibitor of caspase-3, -7 and -9. Mediates activation of MAP3K7/TAK1, leading to the activation of NF-kappa-B.	XIAP API3 BIRC4 IAP3	Homo sapiens (Human)
Q8IUH4	involved in the NF-kappa-B signaling pathway	ZDH13_HUMAN	Probable palmitoyltransferase ZDHHC13 (EC 2.3.1.-) (Zinc finger DHHC domain-containing protein 13) (DHHC-13) (Huntingtin-interacting protein 14-related protein) (HIP14-related protein) (Huntingtin-interacting protein HIP3RP) (Putative MAPK-activating protein PM03) (Putative NF-kappa-B-activating protein 209)	FUNCTION: May be involved in the NF-kappa-B signaling pathway.	ZDHHC13 HIP14L HIP3RP	Homo sapiens (Human)
Q8IUH5	involved in the NF-kappa-B signaling pathway	ZDH17_HUMAN	Palmitoyltransferase ZDHHC17 (EC 2.3.1.-) (Zinc finger DHHC domain-containing protein 17) (DHHC-17) (Huntingtin-interacting protein H) (Huntingtin yeast partner H) (Huntingtin-interacting protein 3) (HIP-3) (Huntingtin-interacting protein 14) (HIP-14) (Putative MAPK-activating protein PM11) (Putative NF-kappa-B-activating protein 205)	FUNCTION: Palmitoyltransferase specific for a subset of neuronal proteins, including SNAP25, DLG4/PSD95, GAD2, SYT1 and HD. May be involved in the sorting or targeting of critical proteins involved in the initiating events of endocytosis at the plasma membrane. May be involved in the NF-kappa-B signaling pathway. Has transforming activity.	ZDHHC17 HIP14 HIP3 HYPH KIAA0946 HSPC294	Homo sapiens (Human)
Q5T1R4	Strongly inhibits TNF-alpha-induced NF-kappa-B activation	ZEP3_HUMAN	Transcription factor HIVEP3 (Human immunodeficiency virus type I enhancer-binding protein 3) (Kappa-B and V(D)J recombination signal sequences-binding protein) (Zinc finger protein ZAS3) (Kappa-binding protein 1) (KBP-1)	FUNCTION: Plays a role of transcription factor; binds to recognition signal sequences (Rss heptamer) for somatic recombination of immunoglobulin and T-cell receptor gene segments; Binds also to the kappa-B motif of gene such as S100A4, involved in cell progression and differentiation. Kappa-B motif is a gene regulatory element found in promoters and enhancers of genes involved in immunity, inflam…	HIVEP3 KBP1 KIAA1555 KRC ZAS3	Homo sapiens (Human)
O76080	Inhibits NF-kappa-B activation triggered by overexpression of RIPK1 and TRAF6 but not of RELA	ZFAN5_HUMAN	AN1-type zinc finger protein 5 (Zinc finger A20 domain-containing protein 2) (Zinc finger protein 216)	FUNCTION: Inhibits NF-kappa-B activation triggered by overexpression of RIPK1 and TRAF6 but not of RELA. Inhibits also tumor necrosis (TNF), IL-1 and TLR4-induced NF-kappa-B activation in a dose-dependent manner. Overexpression sensitizes cells to TNF-induced apoptosis. Could be involved in regulating NF-kappa-B activation and apoptosis. Is a potent inhibitory factor for osteoclast differentiatio…	ZFAND5 ZA20D2 ZNF216	Homo sapiens (Human)

## Sheet: Selected_annotations_only
Accession	Annotation	Entry name
Q15848	Inhibits endothelial NF-kappa-B signaling	ADIPO_HUMAN
Q8IUX7	positively regulate NF-kappa-B activity in macrophages by promoting the phosphorylation and subsequent degradation of I-kappa-B-alpha	AEBP1_HUMAN
Q08117	Inhibits NF-kappa-B-regulated gene expression	AES_HUMAN
O14862	repressing NF-kappa-B transcriptional activity	AIM2_HUMAN
P49407	Involved in attenuation of NF-kappa-B-dependent transcription. --- down-regulates TGF-beta signaling such as NF-kappa-B activation --- prevents TRAF6 autoubiquitination and oligomerization required for activation of NF-kappa-B	ARRB1_HUMAN
P32121	Involved in attenuation of NF-kappa-B-dependent transcription. --- down-regulates TGF-beta signaling such as NF-kappa-B activation --- prevents TRAF6 autoubiquitination and oligomerization required for activation of NF-kappa-B	ARRB2_HUMAN
Q8N9N2	Enhances NF-kappa-B transactivation	ASCC1_HUMAN
Q9H1I8	Enhances NF-kappa-B transactivation	ASCC2_HUMAN
Q9H6S1	Enhances the phosphorylation of NF-kappa-B p65 subunit RELA	AZI2_HUMAN
O95999	promotes activation of NF-kappa-B	BCL10_HUMAN
P20749	Functions as a form of I-kappa-B specific for NF-kappa-B p50 subunit inhibiting its translocation to the nucleus	BCL3_HUMAN
Q96LW7	inhibiting the effects of BCL10-induced activation of NF-kappa-B	BINCA_HUMAN
Q8WV28	Important for the activation of NF-kappa-B	BLNK_HUMAN
Q9UKL3	Involved in TNF-alpha-induced activation of NF-kappa-B via a TRAF2-dependent pathway. Acts as a downstream mediator for CASP8-induced activation of NF-kappa-B	C8AP2_HUMAN
Q9BWT7	Activates NF-kappa-B via BCL10 and IKK	CAR10_HUMAN
Q9BXL7	Activates NF-kappa-B via BCL10 and IKK	CAR11_HUMAN
Q9BXL6	Activates NF-kappa-B via BCL10 and IKK	CAR14_HUMAN
Q5EG05	induces NF-kappa-B activation during the pro-inflammatory cytokine response	CAR16_HUMAN
Q9Y2G2	Inhibits NF-kappa-B activation	CARD8_HUMAN
Q9H257	Activates NF-kappa-B via BCL10	CARD9_HUMAN
Q86X55	coactivator for NF-kappa-B	CARM1_HUMAN
Q6UXS9	Reduces activation of NF-kappa-B in response to TNF	CASPC_HUMAN
Q03135	induces T-cell proliferation and NF-kappa-B activation in a T-cell receptor/CD3-dependent manner	CAV1_HUMAN
P08571	leading to NF-kappa-B activation	CD14_HUMAN
Q99467	Leads to NF-kappa-B activation	CD180_HUMAN
Q13352	transcriptional corepressor via its interaction with the NFKB1 NF-kappa-B subunit, possibly by interfering with the transactivation domain of NFKB1	CENPR_HUMAN
O43734	involved in the activation of both NF-kappa-B via a NF-kappa-B inhibitor kinase (IKK)-dependent mechanism	CIKS_HUMAN
Q9BXN2	Necessary for the TLR2-mediated inflammatory response and for TLR2-mediated activation of NF-kappa-B	CLC7A_HUMAN
Q8TCD1	activate the NF-kappa-B signaling pathway	CR032_HUMAN
Q8TEY5	Binds to NF-kappa-B site and has transcriptional activation activity from NF-kappa-B-containing regulatory elements	CR3L4_HUMAN
Q7LFL8	indirectly participate in activation of the NF-kappa-B	CXXC5_HUMAN
Q9NQC7	Negative regulator of TRAF2 and NF-kappa-B signaling pathway	CYLD_HUMAN
Q5VWQ8	inhibits CHUK-NF-kappa-B signaling	DAB2P_HUMAN
O95786	activation of NF-kappa-B	DDX58_HUMAN
P27487	induces T-cell proliferation and NF-kappa-B activation in a T-cell receptor/CD3-dependent manner	DPP4_HUMAN
Q9BQ95	involved in the activation of NF-kappa-B via MAP3K1	ECSIT_HUMAN
Q8WWZ3	Mediates the activation of NF-kappa-B	EDAD_HUMAN
Q9UNE0	Mediates the activation of NF-kappa-B	EDAR_HUMAN
Q96C19	role as negative regulator of the canonical NF-kappa-B-activating branch	EFHD2_HUMAN
P51161	Isoform 2 is up-regulated by NF-kappa-B	FABP6_HUMAN
Q9Y297	frees the associated NFKB1 to translocate into the nucleus and to activate transcription	FBW1A_HUMAN
P30793	Cytokine-induced GCH1 up-regulation in HUVECs in response to TNF-alpha and IFN-gamma involves cooperative activation of both the NF-kappa-B and JAK2/STAT pathways	GCH1_HUMAN
Q9Y302	May be involved in the NF-kappa-B pathway	GPR89_HUMAN
Q8N3C0	Enhances NF-kappa-B transactivation	HELC1_HUMAN
O94992	May also regulate NF-kappa-B-dependent transcriptional activity	HEXI1_HUMAN
O95256	mediates IL-18-dependent activation of NF-kappa-B	I18RA_HUMAN
Q8WUF5	inhibiting the action of NF-kappa-B	IASPP_HUMAN
Q9P2D0	Down-regulates NF-kappa-B-driven transcription	IBTK_HUMAN
Q9BYX4	activation of NF-kappa-B	IFIH1_HUMAN
P25963	Inhibits the activity of dimeric NF-kappa-B/REL complexes	IKBA_HUMAN
Q15653	Inhibits NF-kappa-B by complexing with and trapping it in the cytoplasm	IKBB_HUMAN
Q8NI38	regulate the expression of IL-2, IL-6, and other cytokines through regulation on NF-kappa-B activity	IKBD_HUMAN
O00221	Inhibits NF-kappa-B by complexing with and trapping it in the cytoplasm	IKBE_HUMAN
Q9UBC1	negative regulator of NF-kappa-B activation	IKBL1_HUMAN
Q96HA7	negative or positive regulator of NF-kappa-B mediated activation of transcription	IKBL2_HUMAN
Q5VVH5	leads to NF-kappa-B activation ------- enhancing RELA transcriptional activity	IKBP1_HUMAN
Q9BYH8	Inhibits NF-kappa-B activity without affecting its nuclear translocation	IKBZ_HUMAN
O15111	NF-kappa-B activation	IKKA_HUMAN
O14920	NF-kappa-B activation	IKKB_HUMAN
Q14164	NF-kappa-B activation	IKKE_HUMAN
Q13478	activation of NF-kappa-B	IL18R_HUMAN
Q9NPH3	activation of NF-kappa-B	IL1AP_HUMAN
Q9NZH8	agonist of NF-kappa B activation	IL1F9_HUMAN
P14778	activation of NF-kappa-B	IL1R1_HUMAN
Q9H293	Induces activation of NF-kappa-B	IL25_HUMAN
P24001	activates typical cytokine signal pathways of NF-kappa-B	IL32_HUMAN
Q9HB29	leads to the activation of NF-kappa-B	ILRL2_HUMAN
Q96IF1	modulating IL-1-induced NF-kappa-B activation	JUB_HUMAN
Q9NYS0	negative regulator of NF-kappa-B activity by preventing the degradation of NF-kappa-B inhibitor beta	KBRS1_HUMAN
Q9NYR9	negative regulator of NF-kappa-B activity by preventing the degradation of NF-kappa-B inhibitor beta	KBRS2_HUMAN
Q15726	Diminishes MMP9 expression by effecting reduced NF-kappa-B binding to the promoter	KISS1_HUMAN
P05771	activate the NF-kappa-B signaling	KPCB_HUMAN
Q15139	Involved in resistance to oxidative stress through activation of NF-kappa-B	KPCD1_HUMAN
P41743	Implicated in the activation of NF-kappa-B pathway	KPCI_HUMAN
Q04759	Links the TCR signaling complex to the activation of NF-kappa-B in mature T lymphocytes	KPCT_HUMAN
O75676	Essential role in the control of RELA transcriptional activity in response to TNF	KS6A4_HUMAN
O75582	Essential role in the control of RELA transcriptional activity in response to TNF	KS6A5_HUMAN
Q6VAB6	negative regulator of MAP3K3-mediated activation of NF-kappa-B pathway	KSR2_HUMAN
Q6GTX8	prevents nuclear translocation of NF-kappa-B p65 subunit/RELA and phosphorylation of I-kappa-B alpha/CHUK in these cells	LAIR1_HUMAN
Q8NHJ6	Interferes with NF-kappa-B up-regulation	LIRB4_HUMAN
Q9Y6Y9	Enhances TLR4-dependent activation of NF-kappa-B	LY96_HUMAN
Q86UE4	Activates the nuclear factor kappa-B (NF-kappa-B) transcription factor	LYRIC_HUMAN
Q9BRK4	Induced by inhibition of NF-kappa-B signaling	LZTS2_HUMAN
O43283	Acts to regulate the activation of NF-kappa-B in the cytosol. This activation involves activating the IKK complex that phosphorylates inhibitors of NF-kappa-B	M3K13_HUMAN
Q99558	exclusively involved in the activation of NF-kappa-B and its transcriptional activity	M3K14_HUMAN
Q13233	Activates CHUK and IKBKB, the central protein kinases of the NF-kappa-B pathway	M3K1_HUMAN
Q99759	Mediates activation of the NF-kappa-B	M3K3_HUMAN
O43318	Stimulates NF-kappa-B activation	M3K7_HUMAN
P41279	Able to activate NF-kappa-B 1	M3K8_HUMAN
Q9UDY8	Enhances BCL10-induced activation of NF-kappa-B	MALT1_HUMAN
Q6P0Q8	resulting in the inhibition of TRAF6 NF-kappa-B activation	MAST2_HUMAN
Q7Z434	coordinate pathways leading to the activation of NF-kappa-B, IRF3 and IRF7, and to the subsequent induction of antiviral cytokines such as IFN-beta and RANTES	MAVS_HUMAN
P15941	Modulates signaling in NF-kappa-B pathways	MUC1_HUMAN
Q99836	leading to NF-kappa-B activation	MYD88_HUMAN
P59046	promote activation of NF-kappa-B via IKK	NAL12_HUMAN
Q96P20	upstream activator of NF-kappa-B signaling	NALP3_HUMAN
P59044	promote activation of NF-kappa-B	NALP6_HUMAN
Q9Y6Q9	involved in the coactivation of the NF-kappa-B pathway via its interaction with the NFKB1 subunit	NCOA3_HUMAN
Q14686	involved in the coactivation of the NF-kappa-B pathway	NCOA6_HUMAN
Q9Y6K9	phosphorylates inhibitors of NF-kappa-B thus leading to the dissociation of the inhibitor/NF-kappa-B complex and ultimately the degradation of the inhibitor	NEMO_HUMAN
Q9NV92	involved in NF-kappa-B signaling pathways	NFIP2_HUMAN
P19838		NFKB1_HUMAN
Q00653		NFKB2_HUMAN
Q8N5F7	Regulator of TNF and IL-1 induced NF-kappa-B activation	NKAP_HUMAN
O15226	mediate transcriptional repression of certain NK-kappa-B responsive genes	NKRF_HUMAN
Q86UT6	no inhibitory function on NF-Kappa-B	NLRX1_HUMAN
Q9Y239	Induces NF-kappa-B activity via RIPK2 and IKK-gamma	NOD1_HUMAN
Q9HC29	Induces NF-kappa-B via RICK (CARDIAK, RIP2) and IKK-gamma	NOD2_HUMAN
P22736	May inhibit NF-kappa-B transactivation of IL2	NR4A1_HUMAN
Q9H093	Expression is induced by CD95 or TNF-alpha, via NF-kappa-B	NUAK2_HUMAN
Q9Y6R0	Negative regulator of NF-kappa-B signaling pathway	NUMBL_HUMAN
P78380	Its association with oxLDL induces the activation of NF-kappa-B	OLR1_HUMAN
Q6GQQ9	Negative regulator of nuclear factor NF-kappa-B	OTU7B_HUMAN
Q96IZ0	coparallel inhibition of NF-kappa-B transcriptional activity	PAWR_HUMAN
Q9GZU2	activation of NF-kappa-B	PEG3_HUMAN
Q96FA3	Required for NF-kappa-B activation and IL-8 gene expression in response to IL-1.	PELI1_HUMAN
Q9HAT8	Not required for NF-kappa-B activation	PELI2_HUMAN
Q8N2H9	Not required for NF-kappa-B activation.	PELI3_HUMAN
Q9HB75	enhances sumoylation and ubiquitination of NEMO/IKBKG which is important for activation of the transcription factor NF-kappa-B	PIDD_HUMAN
O94827	Activates the NF-kappa-B signaling pathway	PKHG5_HUMAN
Q8N490	activation of the NF-kappa-B signaling pathway	PNKD_HUMAN
P60510	NF-kappa-B activation	PP4C_HUMAN
P30048	Acts synergistically with MAP3K13 to regulate the activation of NF-kappa-B in the cytosol	PRDX3_HUMAN
Q13162	Regulates the activation of NF-kappa-B in the cytosol by a modulation of I-kappa-B-alpha phosphorylation	PRDX4_HUMAN
Q8WXC3	NF-kappa-B and pro-caspase-1 activation	PYDC1_HUMAN
Q56P42	Inhibits NF-kappa-B signaling	PYDC2_HUMAN
Q8TAI7	May activate NF-kappa-B-mediated gene transcription	REBL1_HUMAN
Q01201		RELB_HUMAN
Q04864		REL_HUMAN
Q15669	Inhibits the activation of NF-kappa-B	RHOH_HUMAN
Q13546	leading ultimately to the activation of NF-kappa-B	RIPK1_HUMAN
O43353	Activates NF-kappa-B	RIPK2_HUMAN
P57078	role in NF-kappa B activation	RIPK4_HUMAN
Q9NWF9	mediated activation of NF-kappa-B	RN216_HUMAN
Q9Y3C5	TNF- or LPS-mediated activation of NF-kappa-B	RNF11_HUMAN
Q9Y2Y1	induce NF- Kappa-B	RPC10_HUMAN
O14802	induce NF- Kappa-B	RPC1_HUMAN
Q9NW08	induce NF- Kappa-B	RPC2_HUMAN
Q9BUI4	induce NF- Kappa-B	RPC3_HUMAN
P05423	induce NF- Kappa-B	RPC4_HUMAN
Q9NVU0	induce NF- Kappa-B	RPC5_HUMAN
Q9H1D9	induce NF- Kappa-B	RPC6_HUMAN
O15318	induce NF- Kappa-B	RPC7_HUMAN
Q9Y535	induce NF- Kappa-B	RPC8_HUMAN
O75575	induce NF- Kappa-B	RPC9_HUMAN
Q96T23	represses NF-kappa-B transcription activation	RSF1_HUMAN
Q9BST9	Mediates Rho signaling to activate NF-kappa-B	RTKN_HUMAN
P05109	Up-regulates transcription of genes that are under the control of NF-kappa-B	S10A8_HUMAN
P06702	Up-regulates transcription of genes that are under the control of NF-kappa-B	S10A9_HUMAN
Q8TB61	indirectly participate in activation of the NF-kappa-B	S35B2_HUMAN
Q6SZW1	Negative regulator of NF-kappa-B and IRF activation	SARM1_HUMAN
O15357	In macrophages, down-regulates NF-kappa-B-dependent gene transcription	SHIP2_HUMAN
Q9BRV8	Does not inhibit NF-kappa-B activation pathways	SIKE1_HUMAN
Q8N6T7	may down-regulate the expression of a subset of NF-kappa-B target genes	SIRT6_HUMAN
O15304	Inhibits activation of NF-kappa-B	SIVA_HUMAN
Q8TAD8	Down-regulates NF-kappa-B signaling	SNIP1_HUMAN
Q8N2I9	negative regulator of NF-kappa-B-mediated gene transcription	STK40_HUMAN
Q8N5C8	role in activation of NF-kappa-B transcription factor	TAB3_HUMAN
Q92750	transcriptional coactivator of the p65/RELA NF-kappa-B subunit	TAF4B_HUMAN
Q92844	inhibits NF-kappa-B activation	TANK_HUMAN
Q9UL54	Prevents activation of IKKA, and thus NF-kappa-B activation	TAOK2_HUMAN
Q9UHD2	activation of the transcription factor NF-kappa-B.	TBK1_HUMAN
Q8IUC6	mediate NF-kappa-B activation	TCAM1_HUMAN
Q86XR7	involved in IL1-triggered NF-kappa-B activation	TCAM2_HUMAN
Q04206		TF65_HUMAN
Q96FV9	Participates in an apoptotic pathway which is characterized by activation of caspase-6, increases in the expression of BAK1 and BCL2L1 and activation of NF-kappa-B	THOC1_HUMAN
Q96CG3	resulting in the downstream activation of NF-kappa-B and AP-1 pathways	TIFA_HUMAN
P58753	leading to the activation of NF-kappa-B	TIRAP_HUMAN
Q04724	Inhibits NF-kappa-B-regulated gene expression	TLE1_HUMAN
Q9BXR5	leading to NF-kappa-B activation	TLR10_HUMAN
Q15399	leading to NF-kappa-B activation	TLR1_HUMAN
O60603	leading to NF-kappa-B activation	TLR2_HUMAN
O15455	leading to NF-kappa-B activation	TLR3_HUMAN
O00206	leading to NF-kappa-B activation	TLR4_HUMAN
O60602	leading to NF-kappa-B activation	TLR5_HUMAN
Q9Y2C9	leading to NF-kappa-B activation	TLR6_HUMAN
Q9NYK1	leading to NF-kappa-B activation	TLR7_HUMAN
Q9NR97	leading to NF-kappa-B activation	TLR8_HUMAN
Q9NR96	leading to NF-kappa-B activation	TLR9_HUMAN
Q96IK0	activate NF-kappa-B signaling pathways	TM101_HUMAN
Q86WV6	Able to activate NF-kappa-B transcription pathway	TM173_HUMAN
P21580	termination of the TNF- or LPS-mediated activation of NF-kappa-B	TNAP3_HUMAN
O43508	Mediates NF-kappa-B activation	TNF12_HUMAN
O95150	Mediates activation of NF-kappa-B	TNF15_HUMAN
Q15025	inhibits TNF-induced NF-kappa-B-dependent gene expression	TNIP1_HUMAN
Q8NFZ5	Inhibits NF-kappa-B activation	TNIP2_HUMAN
Q96KP6	inhibits NF-kappa-B activation	TNIP3_HUMAN
Q02223	Activates NF-kappa-B	TNR17_HUMAN
Q9Y5U5	Mediated NF-kappa-B activation	TNR18_HUMAN
Q9NS68	mediate activation of NF-kappa-B	TNR19_HUMAN
P19438	activates at least two distinct signaling cascades, apoptosis and NF-kappa-B signaling	TNR1A_HUMAN
O75509	activate NF-kappa-B	TNR21_HUMAN
Q93038	activation of NF-kappa-B	TNR25_HUMAN
Q9HAV5	Mediates the activation of the NF-kappa-B	TNR27_HUMAN
P28908	activation of NF-kappa-B	TNR8_HUMAN
Q6P589	Inhibits NF-kappa-B activation	TP8L2_HUMAN
Q96Q05	activator of NF-kappa-B	TPPC9_HUMAN
O00220	Promotes the activation of NF-kappa-B	TR10A_HUMAN
O14763	Promotes the activation of NF-kappa-B	TR10B_HUMAN
Q9UBN6	Reports are contradictory with regards to its ability to induce the NF-kappa-B pathway	TR10D_HUMAN
O14836	activation of NF-kappa-B	TR13B_HUMAN
Q969Z4	Mediates activation of NF-kappa-B	TR19L_HUMAN
O14545	attenuation of NF-kappa-B activation	TRAD1_HUMAN
Q15628	activation of NF-kappa-B	TRADD_HUMAN
Q13077	Mediates activation of NF-kappa-B	TRAF1_HUMAN
Q12933	Mediates activation of NF-kappa-B	TRAF2_HUMAN
Q13114	involved in activation of NF-kappa-B	TRAF3_HUMAN
Q9BUZ4	mediate activation of NF-kappa-B	TRAF4_HUMAN
O00463	Mediates activation of NF-kappa-B	TRAF5_HUMAN
Q9Y4K3	activation of NF-kappa-B	TRAF6_HUMAN
Q6Q0C0	Potentiates MEKK3-mediated activation of the NF-kappa-B	TRAF7_HUMAN
Q9BWF2	Inhibits activation of NF-kappa-B	TRAIP_HUMAN
Q96RU7	Interacts with the NF-kappa-B transactivator p65 RELA and inhibits its phosphorylation and thus its transcriptional activation activity	TRIB3_HUMAN
Q15650	pivotal role in the transactivation of NF-kappa-B	TRIP4_HUMAN
Q15654	transcriptional coactivator for NF-kappa-B	TRIP6_HUMAN
Q5TAX3	suppress Toll-like receptor-induced NF-kappa-B	TUT4_HUMAN
Q9BRA2	Modulates TNF-alpha signaling and NF-kappa-B activation	TXD17_HUMAN
Q9BZF9	promotes NF-kappa-B inactivation	UACA_HUMAN
Q13404	Plays a role in the activation of NF-kappa-B	UB2V1_HUMAN
O15205	Regulates activation of NF-kappa-B by promoting TNF-alpha-mediated proteasomal degradation of ubiquitinated-I-kappa-B-alpha	UBD_HUMAN
Q86UV5	involved in the regulation of NF-kappa-B activation	UBP48_HUMAN
Q8IV45	Inhibits NF-kappa-B-dependent transcription by impairing NF-kappa-B binding to its targets	UN5CL_HUMAN
Q86UX7	repressor of NF-kappa-B	URP2_HUMAN
Q9UBK9	nuclear chaperone that promotes formation of the NF-kappa-B enhanceosome and which is essential for its nuclear function	UXT_HUMAN
P98170	leading to the activation of NF-kappa-B	XIAP_HUMAN
Q8IUH4	involved in the NF-kappa-B signaling pathway	ZDH13_HUMAN
Q8IUH5	involved in the NF-kappa-B signaling pathway	ZDH17_HUMAN
Q5T1R4	Strongly inhibits TNF-alpha-induced NF-kappa-B activation	ZEP3_HUMAN
O76080	Inhibits NF-kappa-B activation triggered by overexpression of RIPK1 and TRAF6 but not of RELA	ZFAN5_HUMAN
