# Supplementary material for: Charting the NF-κB Pathway Interactome Map
Source: PLoS One. 2012 Mar 5;7(3):e32678. doi: 10.1371/journal.pone.0032678 (PMC3293857; doi:10.1371/journal.pone.0032678)
Supplement: Table S2 — gene identifiers extracted from a manually curated list of NF-κB-downstream genes [13] and from the Transcriptional Regulatory Elements Database (TRED; [83], [84]), and related protein unique identifiers (Uniprot IDs) obtained using online ID converter tools [85] used to compile DG dataset. (XLS) [file pone.0032678.s002.xls]

## Sheet: DG_ID conversion
Gene Name	Ensembl Gene	EntrezGene	SwissProt (name)	SwissProt (acc)
	ENSG00000081041	4603	MIP2A_HUMAN	P19875
CXCL3	ENSG00000163734	4604	MIP2B_HUMAN	P19876
DEFB4	ENSG00000171711	2767|728454	BD02_HUMAN	O15263
PLA2G4C	ENSG00000105499	8605	PA24C_HUMAN	Q9UP65
SP7	ENSG00000170374	121340	SP7_HUMAN	Q8TDD2
PIGR	ENSG00000162896	8968	PIGR_HUMAN	P01833
	ENSG00000211891		IGHE_HUMAN	P01854
	ENSG00000211896		IGHG1_HUMAN	P01857
	ENSG00000211893		IGHG2_HUMAN	P01859
HLA-C	ENSG00000211592		KAC_HUMAN	P01834
	ENSG00000211892		IGHG4_HUMAN	P01861
	ENSG00000211897		IGHG3_HUMAN	P01860
	ENSG00000211708
AGT	ENSG00000135744	183	ANGT_HUMAN	P01019
APOC3	ENSG00000110245	610	APOC3_HUMAN	P02656
	ENSG00000130203	613	APOE_HUMAN	P02649
	ENSG00000026103	355	TNR6_HUMAN	P25445
AR	ENSG00000169083	644	ANDR_HUMAN	P10275
ASS1	ENSG00000130707	758	ASSY_HUMAN	P00966
BRCA2	ENSG00000139618	675	BRCA2_HUMAN	P51587
BTK	ENSG00000010671	IPR001562	BTK_HUMAN	Q06187
C3	ENSG00000125730	653879|718	CO3_HUMAN	P01024
CD3G	ENSG00000160654	917	CD3G_HUMAN	P09693
CD3G	ENSG00000160654	917	CD3G_HUMAN	P09693
CD40LG	ENSG00000102245	11935	CD40L_HUMAN	P29965
COL1A2	ENSG00000164692	1278	CO1A2_HUMAN	P08123
	ENSG00000137869	2594	CP19A_HUMAN	P11511
DPYD	ENSG00000188641	3012	DPYD_HUMAN	Q12882
	ENSG00000106991	3349	EGLN_HUMAN	P17813
F8	ENSG00000185010	2157	FA8_HUMAN	P00451
G6PC	ENSG00000131482	4056	G6PT_HUMAN	P35575
	ENSG00000169562	2705	CXB1_HUMAN	P08034
NR3C1	ENSG00000113580	7978	GCR_HUMAN	P04150
HSD11B2	ENSG00000176387	3291	DHI2_HUMAN	P80365
ICAM1	ENSG00000090339	5344	ICAM1_HUMAN	P05362
	ENSG00000090382	6740	LYSC_HUMAN	P61626
	ENSG00000102144	5230	PGK1_HUMAN	P00558
	ENSG00000197249	5265	A1AT_HUMAN	P01009
PTEN	ENSG00000171862	731292|9588	PTEN_HUMAN	P60484
PTS	ENSG00000150787	9689	PTPS_HUMAN	Q03393
SAA1	ENSG00000173432	10513	SAA_HUMAN	P02735
	ENSG00000125398	6662	SOX9_HUMAN	P48436
TGM1	ENSG00000092295	7051	TGM1_HUMAN	P22735
TPMT	ENSG00000137364	IPR008854	TPMT_HUMAN	P51580
	ENSG00000184937	7490	WT1_HUMAN	P19544
XDH	ENSG00000158125	7498	XDH_HUMAN	P47989
CDKN1A	ENSG00000124762	1784	CDN1A_HUMAN	P38936
G6PD	ENSG00000160211	2539	G6PD_HUMAN	P11413
IL2RA	ENSG00000134460	3559	IL2RA_HUMAN	P01589
KRT6A	ENSG00000186081	3852	K2C5_HUMAN	P13647
PAFAH2	ENSG00000158006	8579	PAFA2_HUMAN	Q99487
RAG1	ENSG00000166349	5896	RAG1_HUMAN	P15918
SELE	ENSG00000007908	10718	LYAM2_HUMAN	P16581
	ENSG00000142168	6647	SODC_HUMAN	P00441
	ENSG00000142168	6647	SODC_HUMAN	P00441
TWIST1	ENSG00000122691	7291	TWST1_HUMAN	Q15672
AMH	ENSG00000104899	268	MIS_HUMAN	P03971
	ENSG00000142192	351	A4_HUMAN	P05067
RAG2	ENSG00000175097	IPR004321	RAG2_HUMAN	P55895
	ENSG00000141510	7157	P53_HUMAN	P04637
CRP	ENSG00000132693	2367	CRP_HUMAN	P02741
IL10	ENSG00000136634	3586	IL10_HUMAN	P22301
IL1A	ENSG00000115008	5991	IL1A_HUMAN	P01583
IL1B	ENSG00000125538	3553	IL1B_HUMAN	P01584
	ENSG00000136689	3557	IL1RA_HUMAN	P18510
CCR5	ENSG00000160791	1606	CCR5_HUMAN	P51681
IL8	ENSG00000169429	6025	IL8_HUMAN	P10145
IL2	ENSG00000109471	3558	IL2_HUMAN	P60568
	ENSG00000145839	6029	IL9_HUMAN	P15248
	ENSG00000168394	43	TAP1_HUMAN	Q03518
	ENSG00000204490	7124	TNFA_HUMAN	P01375
LTA	ENSG00000204496	4049	TNFB_HUMAN	P01374
	ENSG00000115457	3485	IBP2_HUMAN	P18065
	ENSG00000136244	6018	IL6_HUMAN	P05231
HGF	ENSG00000019991	4893	HGF_HUMAN	P14210
	ENSG00000106366	5054	PAI1_HUMAN	P05121
ORM1	ENSG00000187681	8498	A1AG1_HUMAN	P02763
CD44	ENSG00000026508	960	CD44_HUMAN	P16070
NCAM1	ENSG00000149294	4684	NCA11_HUMAN NCA12_HUMAN	P13591 P13592
SLC11A2	ENSG00000110911	4891	NRAM2_HUMAN	P49281
	ENSG00000111537	5438	IFNG_HUMAN	P01579
NOS1	ENSG00000089250	7872	NOS1_HUMAN	P29475
NOS2A	ENSG00000007171	7873	NOS2A_HUMAN	P35228
NOS2A	ENSG00000007171	7873	NOS2A_HUMAN	P35228
BCL2	ENSG00000171791	990	BCL2_HUMAN	P10415
IL8RA	ENSG00000163464	3577	CXCR1_HUMAN	P25024
	ENSG00000112096	6648	SODM_HUMAN	P04179
FASLG	ENSG00000117560	356	TNFL6_HUMAN	P48023
IL11	ENSG00000095752	IPR010873	IL11_HUMAN	P20809
ADH1A	ENSG00000187758	124	ADH1A_HUMAN	P07327
ADORA1	ENSG00000163485	134	AA1R_HUMAN	P30542
ADORA2A	ENSG00000128271	135	AA2AR_HUMAN	P29274
	ENSG00000170425	136	AA2BR_HUMAN	P29275
ALOX12	ENSG00000108839	239	LOX12_HUMAN	P18054
ATP1A2	ENSG00000018625	800	AT1A2_HUMAN	P50993
BDKRB1	ENSG00000100739	1029	BKRB1_HUMAN	P46663
BDKRB1	ENSG00000100739	1029	BKRB1_HUMAN	P46663
C4BPA	ENSG00000123838	722	C4BP_HUMAN	P04003
CALCB	ENSG00000175868	797	CALCB_HUMAN	P10092
CSF2	ENSG00000164400	1437	CSF2_HUMAN	P04141
CSF3	ENSG00000108342	2438	CSF3_HUMAN	P09919
CYP2E1	ENSG00000130649	2631	CP2E1_HUMAN	P05181
CYP27B1	ENSG00000111012	1594	CP27B_HUMAN	O15528
DIO2	ENSG00000211448	2884	IOD2_HUMAN	Q92813
EPO	ENSG00000130427	2056	EPO_HUMAN	P01588
GAD1	ENSG00000128683	2571	DCE1_HUMAN	Q99259
	ENSG00000183454	2903	NMDE1_HUMAN	Q12879
	ENSG00000164082	4594	MGR2_HUMAN	Q14416
	ENSG00000084207	4638	GSTP1_HUMAN	P09211
GUCY1A2	ENSG00000152402	4684	GCYA2_HUMAN	P33402
	ENSG00000168811	3592	IL12A_HUMAN	P29459
KITLG	ENSG00000049130	6343	SCF_HUMAN	P21583
NQO1	ENSG00000181019	2874	NQO1_HUMAN	P15559
	ENSG00000164128	7956	NPY1R_HUMAN	P25929
OPRD1	ENSG00000116329	4985	OPRD_HUMAN	P41143
	ENSG00000112038	8156	OPRM_HUMAN	P35372
OXTR	ENSG00000180914	8529	OXYR_HUMAN	P30559
PGR	ENSG00000082175	5241	PRGR_HUMAN	P06401
ABCB1	ENSG00000085563	5243	MDR1_HUMAN	P08183
	ENSG00000115138	5443	COLI_HUMAN	P01189
	ENSG00000172179	5617	PRL_HUMAN	P01236
DNAJC8	ENSG00000169403	5724	PTAFR_HUMAN	P25105
	ENSG00000107317	9592	PTGDS_HUMAN	P41222
PTGIS	ENSG00000124212	9603	PTGIS_HUMAN	Q16647
PTGS2	ENSG00000073756	5743	PGH2_HUMAN	P35354
GATA3	ENSG00000107485	2625	GATA3_HUMAN	P23771
NFKBIZ	ENSG00000144802	64332
ERBB2	ENSG00000141736	2064	ERBB2_HUMAN	P04626
CR2	ENSG00000117322	1380	CR2_HUMAN	P20023
CR2	ENSG00000117322	1380	CR2_HUMAN	P20023
	ENSG00000110492	4192	MK_HUMAN	P21741
	ENSG00000008517	9235	IL32_HUMAN	P24001
SLC3A2	ENSG00000168003	6520	4F2_HUMAN	P08195
IGFBP1	ENSG00000146678	3484	IBP1_HUMAN	P08833
HSP90AA1	ENSG00000080824	3320	HS90A_HUMAN	P07900
TFEC	ENSG00000105967	22797
MBP	ENSG00000197971	4155	MBP_HUMAN	P02686
	ENSG00000142515	354	KLK3_HUMAN	P07288
KLF10	ENSG00000155090	11810	KLF10_HUMAN	Q13118
SCNN1A	ENSG00000111319	6337	SCNNA_HUMAN	P37088
	ENSG00000118785	11255	OSTP_HUMAN	P10451
MAP4K1	ENSG00000104814	11184	M4K1_HUMAN	Q92918
TF	ENSG00000091513	7018	TRFE_HUMAN	P02787
TNFRSF1B	ENSG00000028137	7133	TNR1B_HUMAN	P20333
	ENSG00000162692	7412	VCAM1_HUMAN	P19320
DMP1	ENSG00000152592	IPR009889	DMP1_HUMAN	Q13316
SERPINA3	ENSG00000196136	12	AACT_HUMAN	P01011
GCNT1	ENSG00000187210	2650	GCNT1_HUMAN	Q02742
AFP	ENSG00000081051	IPR003460	FETA_HUMAN	P02771
ANGPT1	ENSG00000154188	284	ANGP1_HUMAN	Q15389
BIRC4	ENSG00000101966	331	BIRC4_HUMAN	P98170
ABCC6	ENSG00000091262	57	MRP6_HUMAN	O95255
	ENSG00000171552	992	BCLX_HUMAN	Q07817
BMP2	ENSG00000125845	650	BMP2_HUMAN	P12643
BMP4	ENSG00000125378	652	BMP4_HUMAN	P12644
	ENSG00000196954	837	CASP4_HUMAN	P49662
CD40	ENSG00000101017	11919	TNR5_HUMAN	P25942
CDK6	ENSG00000105810	1021	CDK6_HUMAN	Q00534
CHI3L1	ENSG00000133048	1932	CH3L1_HUMAN	P36222
	ENSG00000187134	384|648517	AK1C1_HUMAN	Q04828
DNASE1L2	ENSG00000167968	2958	DNSL2_HUMAN	Q92874
	ENSG00000170231	2172	ILBP_HUMAN	P51161
	ENSG00000001084	4311	GSH1_HUMAN	P48506
	ENSG00000125787	2797	GON2_HUMAN	O43555
	ENSG00000163739	4602	GROA_HUMAN	P09341
HAS1	ENSG00000105509	3036	HAS1_HUMAN	Q92839
HIF1A	ENSG00000100644	4910	HIF1A_HUMAN	Q16665
IL8RB	ENSG00000180871	6027	CXCR2_HUMAN	P25025
	ENSG00000049249	11924	TNR9_HUMAN	Q07011
CXCL10	ENSG00000169245	3627	SCYBA_HUMAN	P02778
IRF7	ENSG00000185507	6122	IRF7_HUMAN	Q92985
	ENSG00000189058	347	APOD_HUMAN	P05090
AQP4	ENSG00000171885	361	AQP4_HUMAN	P55087
OPN1SW	ENSG00000128617	611	OPSB_HUMAN	P03999
BDNF	ENSG00000176697	627	BDNF_HUMAN	P23560
CFB	ENSG00000204359	629	CFAB_HUMAN	P00751
CFB	ENSG00000204359	629	CFAB_HUMAN	P00751
BGN	ENSG00000182492	633	PGS1_HUMAN	P21810
BLR1	ENSG00000160683	643	CXCR5_HUMAN	P32302
CAV1	ENSG00000105974	1527	CAV1_HUMAN	Q03135
CCND2	ENSG00000118971	1583	CCND2_HUMAN	P30279
	ENSG00000112576	1585	CCND3_HUMAN	P30281
	ENSG00000004468	952	CD38_HUMAN	P28907
CD48	ENSG00000117091	962	CD48_HUMAN	P09326
CD69	ENSG00000110848	969	CD69_HUMAN	Q07108
CDX1	ENSG00000113722	1805	CDX1_HUMAN	P47902
CCR7	ENSG00000126353	1608	CCR7_HUMAN	P32248
CR2	ENSG00000117322	1380	CR2_HUMAN	P20023
CTSB	ENSG00000164733	1508	CATB_HUMAN	P07858
CTSL1	ENSG00000135047	2537	CATL_HUMAN	P07711
E2F3	ENSG00000112242	3115	E2F3_HUMAN	O00716
	ENSG00000078401	3176	EDN1_HUMAN	P05305
EGR1	ENSG00000120738	3238	EGR1_HUMAN	P18146
ENO2	ENSG00000111674	3353	ENOG_HUMAN	P09104
PRDM1	ENSG00000057657	9346	PRDM1_HUMAN	O75626
	ENSG00000117525	2152	TF_HUMAN	P13726
	ENSG00000104921	3612	FCER2_HUMAN	P06734
	ENSG00000104921	3612	FCER2_HUMAN	P06734
FN1	ENSG00000115414	2335	FINC_HUMAN	P02751
	ENSG00000167996	2495	FRIH_HUMAN	P02794
	ENSG00000167996	2495	FRIH_HUMAN	P02794
	ENSG00000117228	2633	GBP1_HUMAN	P32455
GCLM	ENSG00000023909	4312	GSH0_HUMAN	P48507
GNAI2	ENSG00000114353	4385	GNAI2_HUMAN	P04899
CXCL3	ENSG00000163734	4604	MIP2B_HUMAN	P19876
	ENSG00000204632	3135	HLAG_HUMAN	P17693
	ENSG00000100292	3162	HMOX1_HUMAN	P09601
TNC	ENSG00000041982	5318	TENA_HUMAN	P24821
IFNB1	ENSG00000171855	5434	IFNB_HUMAN	P01574
IL12B	ENSG00000113302	3593	IL12B_HUMAN	P29460
	ENSG00000169194	3596	IL13_HUMAN	P35225
IL17A	ENSG00000112115	3605	IL17_HUMAN	Q16552
	ENSG00000122641	6066	INHBA_HUMAN	P08476
	ENSG00000125347	6116	IRF1_HUMAN	P10914
	ENSG00000168310	6117	IRF2_HUMAN	P14316
JUNB	ENSG00000171223	3726	JUNB_HUMAN	P17275
	ENSG00000170498	6341	KISS1_HUMAN	Q15726
KRT15	ENSG00000171346	3866	K1C15_HUMAN	P19012
LAMB2	ENSG00000172037	3913	LAMB2_HUMAN	P55268
	ENSG00000204487	6711	TNFC_HUMAN	Q06643
	ENSG00000012223	4057|728320	TRFL_HUMAN	P02788
CXCL9	ENSG00000138755	4283	SCYB9_HUMAN	Q07325
	ENSG00000196611	4312	MMP1_HUMAN	P03956
MMP3	ENSG00000149968	4314	MMP3_HUMAN	P08254
MUC2	ENSG00000198788	652741|7512	MUC2_HUMAN	Q02817
IRF4	ENSG00000137265	6119	IRF4_HUMAN	Q15306
MX1	ENSG00000157601	7532	MX1_HUMAN	P20591
MYC	ENSG00000136997	730818|7553	MYC_HUMAN	P01106
NFKB2	ENSG00000077150	4791	NFKB2_HUMAN	Q00653
NGFB	ENSG00000134259	7808	NGF_HUMAN	P01138
OLR1	ENSG00000173391	4973	OLR1_HUMAN	P78380
PDE7A	ENSG00000205268	8791	PDE7A_HUMAN	Q13946
PDGFB	ENSG00000100311	8800	PDGFB_HUMAN	P01127
	ENSG00000124102	5266	ELAF_HUMAN	P19957
	ENSG00000151665	5281	PIGF_HUMAN	Q07326
	ENSG00000137193	8986	PIM1_HUMAN	P11309
PLAU	ENSG00000122861	5328	UROK_HUMAN	P00749
	ENSG00000106588	9531	PSA2_HUMAN	P25787
	ENSG00000204261	5698	PSB9_HUMAN	P28065
	ENSG00000100911	9569	PSME2_HUMAN	Q9UL46
	ENSG00000087494	5744	PTHR_HUMAN	P12272
PTPN1	ENSG00000196396	5770	PTN1_HUMAN	P18031
PTX3	ENSG00000163661	5806	PTX3_HUMAN	P26022
REL	ENSG00000162924	9954	REL_HUMAN	Q04864
REV3L	ENSG00000009413	5980	DPOLZ_HUMAN	O60673
	ENSG00000196154	6275	S10A4_HUMAN	P26447
	ENSG00000197747	6281	S10AA_HUMAN	P60903
	ENSG00000130066	6303	SAT1_HUMAN	P21673
CCL1	ENSG00000108702	IPR005258	CCL1_HUMAN	P22362
	ENSG00000108691	6347	CCL2_HUMAN	P13500
	ENSG00000006075	6348	CCL3_HUMAN	P10147
	ENSG00000129277	10630	CCL4_HUMAN	P13236
	ENSG00000161570	6352	CCL5_HUMAN	P13501
CCL11	ENSG00000172156	10610	CCL11_HUMAN	P51671
CCL17	ENSG00000102970	6361	CCL17_HUMAN	Q92583
CCL22	ENSG00000102962	6367	CCL22_HUMAN	O00626
	ENSG00000163735	10642	SCYB5_HUMAN	P42830
SDC4	ENSG00000124145	10661	SDC4_HUMAN	P31431
SELP	ENSG00000174175	10721	LYAM3_HUMAN	P16109
SH3BGRL	ENSG00000131171	10823	SH3L1_HUMAN	O75368
ST8SIA1	ENSG00000111728	10869	SIA8A_HUMAN	Q92185
SLC2A5	ENSG00000142583	11010	GTR5_HUMAN	P22732
SLC6A6	ENSG00000131389	11052	SC6A6_HUMAN	P31641
	ENSG00000155380	6566	MOT1_HUMAN	P53985
STAT5A	ENSG00000126561	6776	STA5A_HUMAN	P42229
SUPV3L1	ENSG00000156502	11471
	ENSG00000112493	6892
	ENSG00000101246	662	ARFRP_HUMAN	Q13795
	ENSG00000160180	11757	TFF3_HUMAN	Q07654
THBS1	ENSG00000137801	11785	TSP1_HUMAN	P07996
THBS2	ENSG00000186340	IPR015455	TSP2_HUMAN	P35442
	ENSG00000137462	7097	TLR2_HUMAN	O60603
TRPC1	ENSG00000144935	12333	TRPC1_HUMAN	P48995
	ENSG00000186827	7293	TNR4_HUMAN	P43489
UCP2	ENSG00000175567	12518	UCP2_HUMAN	P55851
UPP1	ENSG00000183696	12576	UPP1_HUMAN	Q16831
	ENSG00000026025	7431	VIME_HUMAN	P08670
WNT10B	ENSG00000169884	12775	WN10B_HUMAN	O00744
	ENSG00000100811	7528	TYY1_HUMAN	P25490
PAX8	ENSG00000125618	7849	PAX8_HUMAN	Q06710
KCNK5	ENSG00000164626	8645	KCNK5_HUMAN	O95279
TNFSF10	ENSG00000121858	8743	TNF10_HUMAN	P50591
RIPK2	ENSG00000104312	8767	RIPK2_HUMAN	O43353
	ENSG00000003402	1876	CFLAR_HUMAN	O15519
	ENSG00000137331	5392
	ENSG00000130725	12491	UBC12_HUMAN	P61081
NFKB1	ENSG00000109320	4790	NFKB1_HUMAN	P19838
	ENSG00000166710	567	B2MG_HUMAN	P61769
	ENSG00000140379	597	B2LA1_HUMAN	Q16548
	ENSG00000176171	IPR010548	BNIP3_HUMAN	Q12983
	ENSG00000173846	2154	PLK3_HUMAN	Q9H4B4
	ENSG00000104870	2217	FCGRN_HUMAN	P55899
	ENSG00000100453	3002	GRAB_HUMAN	P10144
LBP	ENSG00000129988	6517	LBP_HUMAN	P18428
	ENSG00000112149	9308	CD83_HUMAN	Q01151
ART1	ENSG00000129744	417	NAR1_HUMAN	P52961
	ENSG00000198363	444	ASPH_HUMAN	Q12797
	ENSG00000087088	581	BAXA_HUMAN BAXB_HUMAN BAXC_HUMAN BAXD_HUMAN	Q07812 Q07814 Q07815 P55269
	ENSG00000019582	972	HG2A_HUMAN	P04233
	ENSG00000120129	1843	DUS1_HUMAN	P28562
ELF3	ENSG00000163435	3318	ELF3_HUMAN	P78545
NRG1	ENSG00000157168	3084	NRG1_HUMAN SMDF_HUMAN	Q02297 Q15491
NFKBIE	ENSG00000146232	4794	IKBE_HUMAN	O00221
CCL20	ENSG00000115009	10619	CCL20_HUMAN	P78556
TGM2	ENSG00000198959	7052	TGM2_HUMAN	P21980
CYP7B1	ENSG00000172817	9420	CP7B1_HUMAN	O75881
	ENSG00000148344	9599	PTGES_HUMAN	O14684
	ENSG00000160888	9592	IER2_HUMAN	Q9BTL4
DEFB4	ENSG00000171711	2767|728454	BD02_HUMAN	O15263
	ENSG00000205581	3150|728325|731028	HMGN1_HUMAN	P05114
MMP9	ENSG00000100985	4318	MMP9_HUMAN	P14780
PRF1	ENSG00000180644	5551	PERF_HUMAN	P14222
CCL23	ENSG00000167236	10622
PGLYRP1	ENSG00000008438	8993	PGRP_HUMAN	O75594
TNFSF15	ENSG00000181634	11931	TNF15_HUMAN	O95150
BCL3	ENSG00000069399	998	BCL3_HUMAN	P20749
BMI1	ENSG00000168283	648	BMI1_HUMAN	P35226
	ENSG00000121594	941	CD80_HUMAN	P33681
	ENSG00000180733	1835	CEBPD_HUMAN	P49716
EGFR	ENSG00000146648	1956	EGFR_HUMAN	P00533
	ENSG00000146904	3385	EPHA1_HUMAN	P21709
HBE1	ENSG00000213931	3046	HBE_HUMAN	P02100
HBZ	ENSG00000130656	4835	HBAZ_HUMAN	P02008
	ENSG00000118513	4602	MYB_HUMAN	P10242
CXCL11	ENSG00000169248	6373	SCYBB_HUMAN	O14625
VEGFC	ENSG00000150630	12682	VEGFC_HUMAN	P49767
ABCA1	ENSG00000165029	29	ABCA1_HUMAN	O95477
	ENSG00000204523	3106	1B07_HUMAN 1B42_HUMAN 1B46_HUMAN 1B48_HUMAN 1B67_HUMAN 1B73_HUM	P01889 P30480 P30484 P30486 Q29836 Q31612 Q31610
	ENSG00000185479	3854	K2C6B_HUMAN	P04259
	ENSG00000148346	3934	NGAL_HUMAN	P80188
RBBP4	ENSG00000162521	5928|642954|648695	RBBP4_HUMAN	Q09028
TRAF1	ENSG00000056558	IPR015448	TRAF1_HUMAN	Q13077
	ENSG00000105246	10148	IL27B_HUMAN	Q14213
FSTL3	ENSG00000070404	3973	FSTL3_HUMAN	O95633
	ENSG00000087250	4504	MT3_HUMAN	P25713
MTHFR	ENSG00000177000	4524	MTHR_HUMAN	P42898
SKP2	ENSG00000145604	6502	SKP2_HUMAN	Q13309
SNAI1	ENSG00000124216	6615	SNAI_HUMAN	O95863
LIPG	ENSG00000101670	9388	LIPE_HUMAN	Q9Y5X9
	ENSG00000145901	16903	NAF1_HUMAN	Q15025
	ENSG00000204628	10399|643534|730818	GBLP_HUMAN	P63244
FGF8	ENSG00000107831	2253	FGF8_HUMAN	P55075
	ENSG00000153234	4929	NR4A2_HUMAN	P43354
PENK	ENSG00000181195	5179	PENK_HUMAN	P01210
	ENSG00000135919	8951	GDN_HUMAN	P07093
	ENSG00000121879	5290	PK3CA_HUMAN	P42336
	ENSG00000187091	5333	PLCD1_HUMAN	P51178
	ENSG00000011485	9322	PPP5_HUMAN	P53041
PRKCD	ENSG00000163932	5580	KPCD_HUMAN	Q05655
	ENSG00000092010	5720	PSME1_HUMAN	Q06323
PTPN13	ENSG00000163629	5783	PTN13_HUMAN	Q12923
CCL19	ENSG00000172724	6363	CCL19_HUMAN	Q99731
	ENSG00000118503	11896	TNAP3_HUMAN	P21580
TNFAIP2	ENSG00000185215	11895	TNAP2_HUMAN	Q03169
CREB3	ENSG00000107175	2347	CREB3_HUMAN	O43889
RELB	ENSG00000104856	IPR007337	RELB_HUMAN	Q01201
TFPI2	ENSG00000105825	7980	TFPI2_HUMAN	P48307
TNFSF13B	ENSG00000102524	10673	TN13B_HUMAN	Q9Y275
TNFSF13B	ENSG00000102524	10673	TN13B_HUMAN	Q9Y275
KLRA1	ENSG00000021602	6372
HPSE	ENSG00000173083	10855	HPSE_HUMAN	Q9Y251
APOBEC2	ENSG00000124701	605	ABEC2_HUMAN	Q9Y235
IFI44L	ENSG00000137959	10964
UPK1B	ENSG00000114638	12578	UPK1B_HUMAN	O75841
UPK1B	ENSG00000114638	12578	UPK1B_HUMAN	O75841
	ENSG00000204319	1323	CO4A_HUMAN CO4B_HUMAN	P0C0L4 P0C0L5
	ENSG00000204319	1323	CO4A_HUMAN CO4B_HUMAN	P0C0L4 P0C0L5
ICOS	ENSG00000163600	29851	ICOS_HUMAN	Q9Y6W8
ICOS	ENSG00000163600	29851	ICOS_HUMAN	Q9Y6W8
BACE1	ENSG00000186318	933	BACE1_HUMAN	P56817
	ENSG00000103490	29108	ASC_HUMAN	Q9ULZ3
BLNK	ENSG00000095585	29760	BLNK_HUMAN	Q8WV28
CD274	ENSG00000120217	17635	PD1L1_HUMAN	Q9NZQ7
	ENSG00000204228	3554	DHB8_HUMAN	Q92506
TICAM1	ENSG00000127666	148022
C1QTNF3	ENSG00000082196	14326|451	AMACR_HUMAN C1QT3_HUMAN	Q9UHK6 Q9BXJ4
	ENSG00000197604	13525	ENW1_HUMAN	Q9UQF0
	ENSG00000197956	6277	S10A6_HUMAN	P06703
AHCTF1	ENSG00000153207	25909	AHTF1_HUMAN	Q8WYP5
GADD45B	ENSG00000099860	4616	GA45B_HUMAN	O75293
TACR1	ENSG00000115353	6869	NK1R_HUMAN	P25103
DCTN4	ENSG00000132912	15518	DCTN4_HUMAN	Q9UJW0
	ENSG00000138795	6551	LEF1_HUMAN	Q9UJU2
IL23A	ENSG00000110944	51561	IL23A_HUMAN	Q9NPF7
F11R	ENSG00000158769	14685	JAM1_HUMAN	Q9Y624
TWF2	ENSG00000173366	11344|54106	TLR9_HUMAN TWF2_HUMAN	Q9NR96 Q6IBS0
	ENSG00000022556	55655	NALP2_HUMAN	Q9NX02
	ENSG00000141252	55275	VPS53_HUMAN	Q5VIR6
SELS	ENSG00000131871	55829	SELS_HUMAN	Q9BQE4
	ENSG00000124731	54210	TREM1_HUMAN	Q9NP99
ABCB4	ENSG00000005471	5244	MDR3_HUMAN	P21439
ABCB9	ENSG00000150967	23457	ABCB9_HUMAN	Q9NP78
UGCGL1	ENSG00000136731	56886	UGGG1_HUMAN	Q9NYU2
CLDN2	ENSG00000165376	2041	CLD2_HUMAN	P57739
	ENSG00000100906	4792	IKBA_HUMAN	P25963
AICDA	ENSG00000111732	57379	AICDA_HUMAN	Q9GZX7
TRAF2	ENSG00000127191	7186	TRAF2_HUMAN	Q12933
CD209	ENSG00000090659	30835	CD209_HUMAN	Q9NNX6
HAMP	ENSG00000105697	57817	HEPC_HUMAN	P81172
MYOZ1	ENSG00000177791	58529	MYOZ1_HUMAN	Q9NP98
GRIN1	ENSG00000176884	2902	NMDZ1_HUMAN	Q05586
	ENSG00000080709	6291	KCNN2_HUMAN	Q9H2S1
	ENSG00000167207	5331	NOD2_HUMAN	Q9HC29
	ENSG00000138075	64240	ABCG5_HUMAN	Q9H222
ABCG8	ENSG00000143921	64241	ABCG8_HUMAN	Q9H221
ADAM19	ENSG00000135074	197	ADA19_HUMAN	Q9H013
PDYN	ENSG00000101327	5173	PDYN_HUMAN	P01213
TNIP3	ENSG00000050730	79931	TNIP3_HUMAN	Q96KP6
SERPINB1	ENSG00000021355	1992	ILEU_HUMAN	P30740
	ENSG00000134339	6289
	ENSG00000163545	81788	NUAK2_HUMAN	Q9H093
CCL15	ENSG00000161574	6359	CCL15_HUMAN	Q16663
IER3	ENSG00000206377		IEX1_HUMAN	P46695
IER3	ENSG00000206377		IEX1_HUMAN	P46695
TIFA	ENSG00000145365	92610
	ENSG00000065534	4638	MYLK_HUMAN	Q15746
CCND1	ENSG00000110092	595	CCND1_HUMAN	P24385
KRT3	ENSG00000186442	6440	K2C3_HUMAN	P12035
RDH5	ENSG00000135437	5959	RDH1_HUMAN	Q92781
	ENSG00000099866	8174	MADCA_HUMAN	Q13477
IL27	ENSG00000197272	19157
CCL28	ENSG00000151882	56477	CCL28_HUMAN	Q9NRJ3
PIK3AP1	ENSG00000155629	118788
	ENSG00000178175	167465	ZN366_HUMAN	Q8N895
HOXA9	ENSG00000078399	3205	HXA9_HUMAN	P31269
	ENSG00000164136	5977	IL15_HUMAN	P40933
	ENSG00000204305	320	RAGE_HUMAN	Q15109
	ENSG00000134470	5978	I15RA_HUMAN	Q13261
CSF1	ENSG00000184371	1435	CSF1_HUMAN	P09603
ST6GAL1	ENSG00000073849	6480	SIAT1_HUMAN	P15907
SPATA19	ENSG00000166118	219938	SPT19_HUMAN	Q7Z5L4
CD86	ENSG00000114013	942	CD86_HUMAN	P42081
TERT	ENSG00000164362	7015	TERT_HUMAN	O14746
FAM148A	ENSG00000198535	145741
CX3CL1	ENSG00000006210	10647	X3CL1_HUMAN	P78423
	ENSG00000131981	6563	LEG3_HUMAN	P17931
	ENSG00000166787		SAA3_HUMAN	P22614
	ENSG00000110680	796	CALCA_HUMAN CALC_HUMAN	P06881 P01258
ALOX5	ENSG00000012779	435	LOX5_HUMAN	P09917
JMJD3	ENSG00000132510	23135	JMJD3_HUMAN	O15054
SERPINA2	ENSG00000165951	390502	A1ATR_HUMAN	P20848
NOTE: The protein information displayed is the one corresponding to the Gene Name shown.
ID MAPPING AND CONVERSION PERFORMED WITH Clone/Gene ID Converter
Alibés, A, Yankilevich, P., Cañada, A., Díaz-Uriarte, R. IDconverter and IDClight: Conversion and annotation of gene and protein IDs (2007) BMC Bioinformatics 8; 9

## Sheet: DG_IDs_not_found_in_APID
q8tdd2
q12882
p80365
q99487
p13591 p13592
p49281
p10092
o15528
q16647
p51161
p48506
o43555
p03999
q13946
q92185
p22732
p31641
o00744
o95279
q01151
q07812 q07814 q07815 p55269
q02297 q15491
o75881
q9btl4
p01889 p30480 p30484 p30486 q29836 q31612 q31610
p25713
p01210
q03169
p0c0l4 p0c0l5
p0c0l4 p0c0l5
q92506
q9uhk6 q9bxj4
q9nr96 q6ibs0
q9np78
p12035
q8n895
q7z5l4
p22614
p06881 p01258
o15054
p20848
Proteins (UNIPROT Ids) NOT FOUND in APID2NET
