# Supplementary material for: Charting the NF-κB Pathway Interactome Map
Source: PLoS One. 2012 Mar 5;7(3):e32678. doi: 10.1371/journal.pone.0032678 (PMC3293857; doi:10.1371/journal.pone.0032678)
Supplement: Table S3 — overrepresented KEGG pathways in DI, U, MC and DG datasets. (XLSX) [file pone.0032678.s003.xlsx]

## Sheet: DI
#term		term_size	term_size_in_genome	list1_positives	list1_negatives	list1_percentage	percentage on pathway	list2_positives	list2_negatives	list2_percentage	list1_positive_ids	list2_positive_ids	odds_ratio_log	pvalue	adj_pvalue
hsa03010	Ribosome	94	101	27	350	7.1618	28.7234	67	23156	0.29	O95036,P62913,P26373,Q07020,P62829,P61353,P62888,Q02878,P18124,P62424,Q8NHW5,P05387,P46783,P62280,P62277,P62244,P62249,P62269,P39019,P62847,P42677,P23396,P61247,P62701,P46782,P62241,P62988	ENSG00000008988,ENSG00000037241,ENSG00000071082,ENSG00000100316,ENSG00000105640,ENSG00000108107,ENSG00000108298,ENSG00000109475,ENSG00000112306,ENSG00000114391,ENSG00000115268,ENSG00000116251,ENSG00000118181,ENSG00000122026,ENSG00000122406,ENSG00000129824,ENSG00000130255,ENSG00000136942,ENSG00000137154,ENSG00000137818,ENSG00000137876,ENSG00000140986,ENSG00000140988,ENSG00000142541,ENSG00000144713…	3.2832202973E0	1.26595E-26	2.48126E-24
hsa03050	Proteasome	55	55	12	365	3.18302	21.8182	43	23180	0.19	P62333,P62191,P62195,P25788,P60900,P28074,O00231,Q9UNM6,P51665,Q99460,Q13200,O43242	ENSG00000008018,ENSG00000013275,ENSG00000041357,ENSG00000068878,ENSG00000092010,ENSG00000099341,ENSG00000100911,ENSG00000101182,ENSG00000106588,ENSG00000108294,ENSG00000111537,ENSG00000115233,ENSG00000125818,ENSG00000126067,ENSG00000127922,ENSG00000129084,ENSG00000131467,ENSG00000132963,ENSG00000136930,ENSG00000142507,ENSG00000143106,ENSG00000154611,ENSG00000159352,ENSG00000159377,ENSG00000161057…	2.8748542974E0	5.48735E-11	9.77746E-10
hsa04623	Cytosolic DNA-sensing pathway	56	55	12	365	3.18302	21.4286	44	23179	0.19	P25963,Q15653,O15111,O14920,Q14164,Q14653,Q9Y6K9,P19838,Q7Z7F1,Q9Y2S0,Q9UHD2,Q04206	ENSG00000013503,ENSG00000088888,ENSG00000100413,ENSG00000103490,ENSG00000107201,ENSG00000113356,ENSG00000120235,ENSG00000120242,ENSG00000121851,ENSG00000124256,ENSG00000125538,ENSG00000129277,ENSG00000129465,ENSG00000132664,ENSG00000136244,ENSG00000137033,ENSG00000137080,ENSG00000137275,ENSG00000137752,ENSG00000147873,ENSG00000147885,ENSG00000148606,ENSG00000150782,ENSG00000160710,ENSG00000161570…	2.8518216376E0	6.88436E-11	1.03795E-9
hsa04622	RIG-I-like receptor signaling pathway	76	75	15	362	3.97878	19.7368	61	23162	0.26	O00571,P25963,Q15653,O15111,O14920,Q14164,Q14653,O43318,P45983,Q9Y6K9,P19838,Q7Z7F1,Q9UHD2,Q04206,Q13114	ENSG00000003400,ENSG00000050748,ENSG00000052723,ENSG00000057663,ENSG00000064012,ENSG00000067048,ENSG00000068308,ENSG00000083799,ENSG00000088888,ENSG00000095015,ENSG00000101695,ENSG00000102871,ENSG00000107201,ENSG00000108771,ENSG00000109339,ENSG00000112062,ENSG00000113302,ENSG00000115267,ENSG00000120235,ENSG00000120242,ENSG00000121060,ENSG00000127191,ENSG00000127445,ENSG00000136560,ENSG00000137080…	2.7558004088E0	1.00117E-12	3.92457E-11
hsa05215	Prostate cancer	90	89	17	360	4.50928	18.8889	73	23150	0.31	P10275,Q92793,P24864,P24941,P35222,Q01094,Q09472,P49841,P07900,P08238,P25963,O15111,O14920,Q9Y6K9,P19838,Q7Z7F1,Q04206	ENSG00000002330,ENSG00000007968,ENSG00000017427,ENSG00000027644,ENSG00000049319,ENSG00000051382,ENSG00000060566,ENSG00000066468,ENSG00000077782,ENSG00000078061,ENSG00000081059,ENSG00000084207,ENSG00000100030,ENSG00000100311,ENSG00000100485,ENSG00000102882,ENSG00000105221,ENSG00000105647,ENSG00000105851,ENSG00000107175,ENSG00000110092,ENSG00000111276,ENSG00000112242,ENSG00000113721,ENSG00000115904…	2.706399931E0	6.48721E-14	4.01113E-12
hsa04621	NOD-like receptor signaling pathway	69	68	13	364	3.44828	18.8406	56	23167	0.24	P07900,P08238,P25963,Q15653,O15111,O14920,O43318,P45983,Q9Y6K9,P19838,Q7Z7F1,Q9NYJ8,Q04206	ENSG00000023445,ENSG00000050748,ENSG00000064012,ENSG00000081041,ENSG00000081770,ENSG00000087077,ENSG00000091106,ENSG00000091592,ENSG00000100030,ENSG00000100324,ENSG00000101966,ENSG00000102882,ENSG00000103313,ENSG00000103490,ENSG00000104312,ENSG00000105483,ENSG00000106100,ENSG00000108688,ENSG00000108691,ENSG00000108700,ENSG00000109339,ENSG00000110330,ENSG00000112062,ENSG00000112851,ENSG00000118168…	2.6929279304E0	6.18935E-11	1.01093E-9
hsa04662	B cell receptor signaling pathway	75	74	14	363	3.71353	18.6667	61	23162	0.26	Q06187,P01100,P49841,P25963,Q15653,O00221,O15111,O14920,P05412,Q9Y6K9,O95644,P19838,Q7Z7F1,Q04206	ENSG00000007312,ENSG00000012124,ENSG00000051382,ENSG00000070190,ENSG00000072694,ENSG00000072736,ENSG00000095585,ENSG00000100030,ENSG00000100485,ENSG00000100968,ENSG00000101096,ENSG00000102882,ENSG00000102908,ENSG00000105221,ENSG00000105369,ENSG00000105647,ENSG00000105851,ENSG00000107758,ENSG00000110651,ENSG00000111679,ENSG00000115904,ENSG00000117020,ENSG00000117322,ENSG00000117461,ENSG00000120910…	2.6840489149E0	1.28617E-11	4.2015E-10
hsa04920	Adipocytokine signaling pathway	78	77	14	363	3.71353	17.9487	64	23159	0.28	P25963,Q15653,O00221,O15111,O14920,O14654,P45983,Q9Y6K9,P19838,Q07869,Q7Z7F1,P19793,P40763,Q04206	ENSG00000004660,ENSG00000006831,ENSG00000028137,ENSG00000050748,ENSG00000065675,ENSG00000067182,ENSG00000068366,ENSG00000076555,ENSG00000096968,ENSG00000102871,ENSG00000105221,ENSG00000106617,ENSG00000109339,ENSG00000109819,ENSG00000110090,ENSG00000110931,ENSG00000111725,ENSG00000115138,ENSG00000115592,ENSG00000116678,ENSG00000117020,ENSG00000117394,ENSG00000118046,ENSG00000122585,ENSG00000123983…	2.6359101649E0	2.24889E-11	5.50979E-10
hsa04620	Toll-like receptor signaling pathway	108	107	19	358	5.03979	17.5926	89	23134	0.38	P01100,P25963,O15111,O14920,Q14164,Q14653,P05412,O43318,P41279,P45983,P52564,Q9Y6K9,P19838,Q7Z7F1,P42224,Q9NYJ8,Q9UHD2,Q04206,Q13114	ENSG00000006075,ENSG00000034152,ENSG00000050748,ENSG00000051382,ENSG00000064012,ENSG00000065559,ENSG00000076984,ENSG00000078902,ENSG00000100030,ENSG00000100324,ENSG00000101017,ENSG00000101916,ENSG00000102882,ENSG00000105221,ENSG00000105647,ENSG00000105851,ENSG00000109339,ENSG00000112062,ENSG00000113302,ENSG00000114013,ENSG00000117020,ENSG00000117461,ENSG00000118785,ENSG00000120235,ENSG00000120242…	2.6243282989E0	8.42842E-15	8.25985E-13
hsa03020	RNA polymerase	35	35	6	371	1.59151	17.1429	29	23194	0.12	O95602,Q9H9Y6,Q9GZS1,P52434,P62875,Q9Y2S0	ENSG00000005075,ENSG00000013503,ENSG00000047315,ENSG00000066379,ENSG00000099817,ENSG00000100142,ENSG00000100413,ENSG00000102978,ENSG00000105258,ENSG00000113356,ENSG00000121851,ENSG00000132664,ENSG00000144231,ENSG00000147669,ENSG00000148606,ENSG00000161980,ENSG00000168002,ENSG00000168255,ENSG00000168495,ENSG00000171453,ENSG00000181222,ENSG00000186141,ENSG00000206502,ENSG00000224859,ENSG00000233795…	2.5599104802E0	1.7521E-5	1.14471E-4
hsa05130	Pathogenic Escherichia coli infection	53	61	9	368	2.38727	16.9811	44	23179	0.19	P63261,P35222,P19338,Q71U36,Q13748,Q9BVA1,P04350,P07437,Q9BUF5	ENSG00000010810,ENSG00000015285,ENSG00000039068,ENSG00000067560,ENSG00000067900,ENSG00000070831,ENSG00000071051,ENSG00000075624,ENSG00000085733,ENSG00000092820,ENSG00000097007,ENSG00000101162,ENSG00000106299,ENSG00000111057,ENSG00000111229,ENSG00000116584,ENSG00000123416,ENSG00000127589,ENSG00000127824,ENSG00000130429,ENSG00000134308,ENSG00000134318,ENSG00000136869,ENSG00000136950,ENSG00000137267…	2.5559539806E0	1.46815E-7	1.51451E-6
hsa03022	Basal transcription factors	42	42	7	370	1.85676	16.6667	35	23188	0.15	P78347,P21675,Q15544,Q92750,P49848,P20226,Q00403	ENSG00000006704,ENSG00000028839,ENSG00000064313,ENSG00000102387,ENSG00000110768,ENSG00000111358,ENSG00000120656,ENSG00000122728,ENSG00000125651,ENSG00000130699,ENSG00000135801,ENSG00000140307,ENSG00000145736,ENSG00000148835,ENSG00000153767,ENSG00000162227,ENSG00000165417,ENSG00000166337,ENSG00000171703,ENSG00000178913,ENSG00000182521,ENSG00000185057,ENSG00000187325,ENSG00000187735,ENSG00000188342…	2.5284492644E0	4.18533E-6	2.92973E-5
hsa05222	Small cell lung cancer	91	90	15	362	3.97878	16.4835	76	23147	0.33	P24864,P24941,Q01094,P25963,O15111,O14920,P01106,Q9Y6K9,P19838,O75925,Q9Y6X2,Q7Z7F1,P19793,Q04206,Q13114	ENSG00000005884,ENSG00000005961,ENSG00000007171,ENSG00000007968,ENSG00000023445,ENSG00000050555,ENSG00000051382,ENSG00000053747,ENSG00000056558,ENSG00000058085,ENSG00000073756,ENSG00000076604,ENSG00000077092,ENSG00000078043,ENSG00000081052,ENSG00000082512,ENSG00000091128,ENSG00000091136,ENSG00000091409,ENSG00000101680,ENSG00000101966,ENSG00000105221,ENSG00000105229,ENSG00000105647,ENSG00000105810…	2.5352931105E0	1.55543E-11	4.35522E-10
hsa05221	Acute myeloid leukemia	56	55	9	368	2.38727	16.0714	47	23176	0.2	O15111,O14920,P01106,Q9Y6K9,P19838,P29590,Q7Z7F1,P40763,Q04206	ENSG00000002330,ENSG00000051382,ENSG00000078061,ENSG00000079102,ENSG00000081059,ENSG00000100030,ENSG00000100485,ENSG00000102096,ENSG00000102882,ENSG00000105221,ENSG00000105647,ENSG00000105851,ENSG00000108443,ENSG00000109906,ENSG00000110092,ENSG00000112033,ENSG00000115904,ENSG00000117020,ENSG00000117461,ENSG00000121879,ENSG00000122025,ENSG00000126561,ENSG00000126934,ENSG00000131759,ENSG00000132155…	2.4898665769E0	2.40613E-7	2.14364E-6
hsa04330	Notch signaling pathway	48	48	7	370	1.85676	14.5833	41	23182	0.18	Q92793,Q09472,Q13547,Q92769,Q9Y618,P46531,Q92831	ENSG00000004975,ENSG00000074181,ENSG00000080815,ENSG00000090932,ENSG00000091073,ENSG00000100060,ENSG00000100603,ENSG00000101384,ENSG00000105245,ENSG00000106003,ENSG00000107404,ENSG00000108773,ENSG00000110042,ENSG00000114315,ENSG00000117362,ENSG00000124232,ENSG00000128917,ENSG00000133961,ENSG00000134250,ENSG00000135144,ENSG00000138433,ENSG00000143801,ENSG00000151694,ENSG00000159692,ENSG00000161021…	2.3699664712E0	1.05202E-5	7.11019E-5
hsa05220	Chronic myeloid leukemia	76	75	11	366	2.91777	14.4737	65	23158	0.28	Q01094,Q13547,Q92769,P25963,O15111,O14920,P01106,Q9Y6K9,P19838,Q7Z7F1,Q04206	ENSG00000002330,ENSG00000007968,ENSG00000033327,ENSG00000051382,ENSG00000078061,ENSG00000085276,ENSG00000092969,ENSG00000097007,ENSG00000099942,ENSG00000100030,ENSG00000100485,ENSG00000102882,ENSG00000105221,ENSG00000105647,ENSG00000105810,ENSG00000105851,ENSG00000106799,ENSG00000110092,ENSG00000110395,ENSG00000111276,ENSG00000112242,ENSG00000114423,ENSG00000115904,ENSG00000117020,ENSG00000117461…	2.3709702417E0	3.38225E-8	4.14326E-7
hsa04660	T cell receptor signaling pathway	115	114	16	361	4.24403	13.913	99	23124	0.43	P01100,P49841,P25963,Q15653,O00221,O15111,O14920,P05412,Q99558,O43318,P41279,Q9Y6K9,O95644,P19838,Q7Z7F1,Q04206	ENSG00000010610,ENSG00000010810,ENSG00000043462,ENSG00000050748,ENSG00000051382,ENSG00000065675,ENSG00000067560,ENSG00000070831,ENSG00000071051,ENSG00000072736,ENSG00000075711,ENSG00000076984,ENSG00000077264,ENSG00000081237,ENSG00000100030,ENSG00000100351,ENSG00000100485,ENSG00000100968,ENSG00000101096,ENSG00000101349,ENSG00000102245,ENSG00000102882,ENSG00000102908,ENSG00000105221,ENSG00000105647…	2.337217232E0	4.66575E-11	9.14488E-10
hsa05212	Pancreatic cancer	72	71	10	367	2.65252	13.8889	62	23161	0.27	Q01094,O15111,O14920,P45983,Q9Y6K9,P19838,Q7Z7F1,P42224,P40763,Q04206	ENSG00000002330,ENSG00000006451,ENSG00000007968,ENSG00000017797,ENSG00000050748,ENSG00000051180,ENSG00000051382,ENSG00000070831,ENSG00000075651,ENSG00000078061,ENSG00000092969,ENSG00000100030,ENSG00000102882,ENSG00000105221,ENSG00000105647,ENSG00000105810,ENSG00000105851,ENSG00000106799,ENSG00000109339,ENSG00000110092,ENSG00000112242,ENSG00000112715,ENSG00000117020,ENSG00000117461,ENSG00000119630…	2.3203139685E0	2.13626E-7	1.99384E-6
hsa05020	Prion diseases	36	44	5	372	1.32626	13.8889	31	23192	0.13	P18146,P11021,P17612,P46531,Q9UQC1	ENSG00000010810,ENSG00000021852,ENSG00000039537,ENSG00000087088,ENSG00000100030,ENSG00000102882,ENSG00000106804,ENSG00000112936,ENSG00000113600,ENSG00000115008,ENSG00000125538,ENSG00000126767,ENSG00000126934,ENSG00000135862,ENSG00000136244,ENSG00000142168,ENSG00000142875,ENSG00000149294,ENSG00000154654,ENSG00000157131,ENSG00000159189,ENSG00000161570,ENSG00000165059,ENSG00000168439,ENSG00000169032…	2.3081195243E0	2.54094E-4	1.50917E-3
hsa04310	Wnt signaling pathway	156	156	21	356	5.57029	13.4615	135	23088	0.58	P30153,P30154,Q92793,P68400,P19784,P35222,Q13616,Q09472,Q9Y297,Q9UKB1,P49841,P05412,P17612,O43318,P45983,P01106,O95644,P67775,P62714,Q9Y265,P63208	ENSG00000002745,ENSG00000004975,ENSG00000050748,ENSG00000058404,ENSG00000061492,ENSG00000066027,ENSG00000067560,ENSG00000067900,ENSG00000068971,ENSG00000070018,ENSG00000070808,ENSG00000072736,ENSG00000075290,ENSG00000078304,ENSG00000080815,ENSG00000081059,ENSG00000085741,ENSG00000087095,ENSG00000092377,ENSG00000100387,ENSG00000100592,ENSG00000100888,ENSG00000100968,ENSG00000101096,ENSG00000101333…	2.3113852094E0	8.18599E-14	4.01113E-12
hsa05120	Epithelial cell signaling in Helicobacter pylori infection	75	74	10	367	2.65252	13.3333	65	23158	0.28	P25963,O15111,O14920,P05412,Q99558,P45983,Q9Y6K9,P19838,Q7Z7F1,Q04206	ENSG00000033627,ENSG00000047249,ENSG00000050748,ENSG00000065559,ENSG00000070831,ENSG00000071553,ENSG00000100554,ENSG00000103653,ENSG00000104067,ENSG00000105929,ENSG00000105976,ENSG00000106100,ENSG00000106278,ENSG00000108262,ENSG00000109339,ENSG00000110719,ENSG00000112062,ENSG00000113070,ENSG00000113732,ENSG00000114573,ENSG00000116039,ENSG00000117410,ENSG00000124181,ENSG00000128524,ENSG00000131100…	2.2729315472E0	3.16506E-7	2.5848E-6
hsa04114	Oocyte meiosis	106	108	14	363	3.71353	13.2075	92	23131	0.4	P30153,P30154,P10275,P62158,P24864,P24941,Q13616,Q9Y297,Q9UKB1,P17612,P67775,P62714,P06401,P63208	ENSG00000004897,ENSG00000017427,ENSG00000053900,ENSG00000058404,ENSG00000065613,ENSG00000066027,ENSG00000066923,ENSG00000068971,ENSG00000070808,ENSG00000071242,ENSG00000072133,ENSG00000072501,ENSG00000077935,ENSG00000078295,ENSG00000078304,ENSG00000087586,ENSG00000094880,ENSG00000096433,ENSG00000100030,ENSG00000100387,ENSG00000100918,ENSG00000102882,ENSG00000107758,ENSG00000108055,ENSG00000108953…	2.2717949065E0	1.55015E-9	2.1702E-8
hsa00970	Aminoacyl-tRNA biosynthesis	42	42	5	372	1.32626	11.9048	37	23186	0.16	P07814,P41252,Q9P2J5,P56192,P54136	ENSG00000011376,ENSG00000031698,ENSG00000067704,ENSG00000090861,ENSG00000096171,ENSG00000103356,ENSG00000103707,ENSG00000104835,ENSG00000106105,ENSG00000109618,ENSG00000110619,ENSG00000112855,ENSG00000113407,ENSG00000115866,ENSG00000116120,ENSG00000116874,ENSG00000117593,ENSG00000124608,ENSG00000134440,ENSG00000134684,ENSG00000134905,ENSG00000137513,ENSG00000139131,ENSG00000140105,ENSG00000143374…	2.1309300727E0	5.30129E-4	2.80825E-3
hsa04210	Apoptosis	93	92	11	366	2.91777	11.828	82	23141	0.35	O95831,O15519,P25963,O15111,O14920,P17612,Q99558,Q9Y6K9,P19838,Q7Z7F1,Q04206	ENSG00000002330,ENSG00000003400,ENSG00000005249,ENSG00000014216,ENSG00000015475,ENSG00000023445,ENSG00000026103,ENSG00000051382,ENSG00000064012,ENSG00000067182,ENSG00000087088,ENSG00000090376,ENSG00000100368,ENSG00000101966,ENSG00000102871,ENSG00000105221,ENSG00000105647,ENSG00000105851,ENSG00000107758,ENSG00000108946,ENSG00000110330,ENSG00000114302,ENSG00000115008,ENSG00000115594,ENSG00000117020…	2.1379039072E0	2.82563E-7	2.40792E-6
hsa04110	Cell cycle	119	119	14	363	3.71353	11.7647	105	23118	0.45	Q92793,P24864,P24941,O14757,Q13616,Q01094,Q09472,P49841,Q13547,Q92769,P01106,P12004,P78527,P63208	ENSG00000002822,ENSG00000004897,ENSG00000006634,ENSG00000007968,ENSG00000053900,ENSG00000072501,ENSG00000073111,ENSG00000076003,ENSG00000077935,ENSG00000079335,ENSG00000080839,ENSG00000081377,ENSG00000085840,ENSG00000091651,ENSG00000092969,ENSG00000093009,ENSG00000094804,ENSG00000094880,ENSG00000097007,ENSG00000097046,ENSG00000099860,ENSG00000100297,ENSG00000100387,ENSG00000101224,ENSG00000101972…	2.139060959E0	7.18852E-9	9.393E-8
hsa05216	Thyroid cancer	34	34	4	373	1.06101	11.7647	30	23193	0.13	P35222,P01106,P19793,P12270	ENSG00000039068,ENSG00000081059,ENSG00000100030,ENSG00000102882,ENSG00000108091,ENSG00000110092,ENSG00000114354,ENSG00000125618,ENSG00000126934,ENSG00000132170,ENSG00000133703,ENSG00000138293,ENSG00000138795,ENSG00000141510,ENSG00000143171,ENSG00000143549,ENSG00000148737,ENSG00000152284,ENSG00000157764,ENSG00000165731,ENSG00000169032,ENSG00000174775,ENSG00000198400,ENSG00000204231,ENSG00000206289…	2.1151243478E0	2.03523E-3	9.72939E-3
hsa04350	TGF-beta signaling pathway	90	90	10	367	2.65252	11.1111	80	23143	0.34	P30153,P30154,Q92793,Q13616,Q09472,P01106,P67775,P62714,P63208,P08047	ENSG00000011465,ENSG00000039319,ENSG00000049323,ENSG00000067560,ENSG00000067900,ENSG00000080839,ENSG00000090539,ENSG00000092969,ENSG00000100030,ENSG00000100387,ENSG00000101144,ENSG00000101665,ENSG00000102882,ENSG00000103479,ENSG00000104899,ENSG00000105664,ENSG00000106799,ENSG00000107779,ENSG00000108443,ENSG00000108854,ENSG00000111537,ENSG00000112175,ENSG00000113296,ENSG00000113658,ENSG00000114739…	2.0646442482E0	1.76655E-6	1.38498E-5
hsa04722	Neurotrophin signaling pathway	124	126	13	364	3.44828	10.4839	111	23112	0.48	P62158,P49841,P25963,Q15653,O00221,O14920,O14654,P05412,Q16566,O75582,P45983,P19838,Q04206	ENSG00000002330,ENSG00000050748,ENSG00000051382,ENSG00000058404,ENSG00000064300,ENSG00000067560,ENSG00000070808,ENSG00000070831,ENSG00000071242,ENSG00000072133,ENSG00000076984,ENSG00000078900,ENSG00000080815,ENSG00000087088,ENSG00000090376,ENSG00000095015,ENSG00000097007,ENSG00000099942,ENSG00000100030,ENSG00000100485,ENSG00000102882,ENSG00000103653,ENSG00000104312,ENSG00000105221,ENSG00000105647…	2.0063725307E0	9.96E-8	1.14833E-6
hsa04520	Adherens junction	80	80	8	369	2.12202	10	72	23151	0.31	P63261,Q92793,P68400,P19784,P35222,Q09472,P46940,O43318	ENSG00000006607,ENSG00000010810,ENSG00000015285,ENSG00000019549,ENSG00000035403,ENSG00000039068,ENSG00000044115,ENSG00000066032,ENSG00000067560,ENSG00000070831,ENSG00000072110,ENSG00000075624,ENSG00000077522,ENSG00000077782,ENSG00000081059,ENSG00000087095,ENSG00000095637,ENSG00000100030,ENSG00000102882,ENSG00000104067,ENSG00000105976,ENSG00000106299,ENSG00000106799,ENSG00000110400,ENSG00000111679…	1.9417720337E0	4.19015E-5	2.64926E-4
hsa04120	Ubiquitin mediated proteolysis	131	131	13	364	3.44828	9.92366	118	23105	0.51	P38398,Q13616,Q9Y297,Q9UKB1,Q969H0,O75925,Q9Y6X2,P29590,P63208,O15524,Q9UNE7,P61077,O95071	ENSG00000003096,ENSG00000004897,ENSG00000008853,ENSG00000009335,ENSG00000023445,ENSG00000033178,ENSG00000036257,ENSG00000044090,ENSG00000049167,ENSG00000049759,ENSG00000053900,ENSG00000069869,ENSG00000072401,ENSG00000077721,ENSG00000078043,ENSG00000078747,ENSG00000078967,ENSG00000079999,ENSG00000086758,ENSG00000094880,ENSG00000095015,ENSG00000099804,ENSG00000100023,ENSG00000100387,ENSG00000101871…	1.9449151887E0	1.90666E-7	1.86853E-6
hsa04930	Type II diabetes mellitus	52	52	5	372	1.32626	9.61538	47	23176	0.2	O14920,O14654,Q05513,P45983,O15524	ENSG00000006071,ENSG00000006283,ENSG00000050748,ENSG00000051382,ENSG00000067225,ENSG00000100030,ENSG00000102882,ENSG00000105647,ENSG00000105851,ENSG00000106633,ENSG00000109339,ENSG00000117461,ENSG00000120833,ENSG00000121879,ENSG00000129965,ENSG00000139515,ENSG00000141506,ENSG00000141837,ENSG00000143627,ENSG00000145675,ENSG00000148408,ENSG00000151067,ENSG00000156515,ENSG00000157388,ENSG00000159399…	1.8912689959E0	1.42188E-3	7.14587E-3
hsa04530	Tight junction	136	136	12	365	3.18302	8.82353	124	23099	0.53	P30153,P30154,P63261,P68400,P19784,P35222,Q05513,P19105,P35580,P35579,P67775,P62714	ENSG00000006788,ENSG00000013297,ENSG00000027075,ENSG00000044115,ENSG00000060138,ENSG00000065135,ENSG00000065675,ENSG00000066032,ENSG00000066405,ENSG00000067560,ENSG00000070831,ENSG00000072110,ENSG00000072415,ENSG00000073350,ENSG00000074211,ENSG00000075624,ENSG00000077522,ENSG00000078814,ENSG00000079819,ENSG00000081026,ENSG00000082397,ENSG00000085733,ENSG00000088367,ENSG00000091436,ENSG00000092054…	1.8122723361E0	1.98868E-6	1.49916E-5
hsa05016	Huntington's disease	174	174	15	362	3.97878	8.62069	159	23064	0.68	P05141,P12236,P25705,Q92793,Q00610,Q09472,Q13547,Q92769,P52434,P62875,Q96ST3,P08047,Q92750,P20226,P21980	ENSG00000004779,ENSG00000005075,ENSG00000006125,ENSG00000010256,ENSG00000023228,ENSG00000028839,ENSG00000042753,ENSG00000047315,ENSG00000060566,ENSG00000064012,ENSG00000065518,ENSG00000070371,ENSG00000073578,ENSG00000078668,ENSG00000084093,ENSG00000087088,ENSG00000089902,ENSG00000090266,ENSG00000099624,ENSG00000099795,ENSG00000099817,ENSG00000100142,ENSG00000100246,ENSG00000101333,ENSG00000102978…	1.7935300264E0	1.42519E-7	1.51451E-6
hsa04010	MAPK signaling pathway	281	289	24	353	6.36605	8.54093	257	22966	1.11	P01100,P34931,P17066,P11142,O15111,O14920,P05412,P17612,O75582,Q99558,O43318,P41279,P45983,P52564,P01106,Q9Y6K9,P19838,Q00653,Q7Z7F1,Q9UQC1,Q01201,P11831,Q9NYJ8,Q04206	ENSG00000006116,ENSG00000006283,ENSG00000006432,ENSG00000007402,ENSG00000008735,ENSG00000011485,ENSG00000011566,ENSG00000026103,ENSG00000034152,ENSG00000050748,ENSG00000058335,ENSG00000065559,ENSG00000066468,ENSG00000067182,ENSG00000067191,ENSG00000068078,ENSG00000068831,ENSG00000069764,ENSG00000069956,ENSG00000070193,ENSG00000070388,ENSG00000070831,ENSG00000071054,ENSG00000071242,ENSG00000072133…	1.8042798289E0	3.02563E-11	6.58916E-10
hsa04540	Gap junction	87	95	7	370	1.85676	8.04598	80	23143	0.34	P17612,Q71U36,Q13748,Q9BVA1,P04350,P07437,Q9BUF5	ENSG00000043591,ENSG00000061918,ENSG00000065135,ENSG00000078295,ENSG00000087460,ENSG00000088256,ENSG00000096433,ENSG00000100030,ENSG00000100311,ENSG00000100485,ENSG00000101162,ENSG00000101333,ENSG00000102468,ENSG00000102882,ENSG00000104067,ENSG00000113721,ENSG00000114353,ENSG00000115904,ENSG00000121281,ENSG00000123104,ENSG00000123416,ENSG00000126583,ENSG00000126934,ENSG00000127589,ENSG00000127824…	1.6998281467E0	4.90293E-4	2.73061E-3
hsa04062	Chemokine signaling pathway	188	187	14	363	3.71353	7.44681	174	23049	0.75	P49841,P25963,Q15653,O15111,O14920,P17612,Q05513,P14598,Q9Y6K9,P19838,Q7Z7F1,P42224,P40763,Q04206	ENSG00000000938,ENSG00000006074,ENSG00000006075,ENSG00000006210,ENSG00000006606,ENSG00000015285,ENSG00000050820,ENSG00000051382,ENSG00000065135,ENSG00000067560,ENSG00000067900,ENSG00000068831,ENSG00000069966,ENSG00000070831,ENSG00000078295,ENSG00000078369,ENSG00000081041,ENSG00000089159,ENSG00000096968,ENSG00000099942,ENSG00000100030,ENSG00000100077,ENSG00000100485,ENSG00000101333,ENSG00000101336…	1.6309768597E0	2.16622E-6	1.57251E-5
hsa04914	Progesterone-mediated oocyte maturation	82	82	6	371	1.59151	7.31707	76	23147	0.33	P24941,P07900,P08238,P17612,P45983,P06401	ENSG00000004897,ENSG00000017427,ENSG00000050748,ENSG00000051382,ENSG00000053900,ENSG00000065135,ENSG00000071242,ENSG00000072133,ENSG00000078061,ENSG00000078295,ENSG00000094880,ENSG00000100030,ENSG00000101224,ENSG00000102882,ENSG00000105221,ENSG00000105325,ENSG00000105647,ENSG00000105851,ENSG00000109339,ENSG00000112062,ENSG00000114353,ENSG00000116670,ENSG00000117020,ENSG00000117461,ENSG00000117676…	1.5944445278E0	2.01556E-3	9.72939E-3
hsa00240	Pyrimidine metabolism	103	103	7	370	1.85676	6.79612	96	23127	0.41	P27708,O95602,Q9H9Y6,Q9GZS1,P52434,P62875,Q9Y2S0	ENSG00000005075,ENSG00000007001,ENSG00000011052,ENSG00000013503,ENSG00000014138,ENSG00000025708,ENSG00000047230,ENSG00000047315,ENSG00000048392,ENSG00000062822,ENSG00000066379,ENSG00000076685,ENSG00000077514,ENSG00000094841,ENSG00000099817,ENSG00000100024,ENSG00000100142,ENSG00000100413,ENSG00000100479,ENSG00000101868,ENSG00000102967,ENSG00000102978,ENSG00000103024,ENSG00000103202,ENSG00000105258…	1.5168149971E0	1.33819E-3	6.90223E-3
hsa04910	Insulin signaling pathway	137	139	9	368	2.38727	6.56934	128	23095	0.55	P62158,P49327,P49841,O14920,O14654,P17612,Q05513,P45983,O15524	ENSG00000002330,ENSG00000005249,ENSG00000044446,ENSG00000050748,ENSG00000051382,ENSG00000067177,ENSG00000068976,ENSG00000072310,ENSG00000076555,ENSG00000078061,ENSG00000079277,ENSG00000079435,ENSG00000095637,ENSG00000099875,ENSG00000099942,ENSG00000100030,ENSG00000100485,ENSG00000100504,ENSG00000100994,ENSG00000102882,ENSG00000102893,ENSG00000103197,ENSG00000104812,ENSG00000105221,ENSG00000105647…	1.4844827981E0	3.6643E-4	2.11236E-3
hsa04630	Jak-STAT signaling pathway	154	154	10	367	2.65252	6.49351	144	23079	0.62	Q92793,Q09472,P01589,P01106,O75925,Q9Y6X2,O15524,P42224,P40763,P42226	ENSG00000016402,ENSG00000027697,ENSG00000051382,ENSG00000077238,ENSG00000078043,ENSG00000081985,ENSG00000091181,ENSG00000095752,ENSG00000096968,ENSG00000096996,ENSG00000099985,ENSG00000100368,ENSG00000100385,ENSG00000100485,ENSG00000103522,ENSG00000104432,ENSG00000105221,ENSG00000105229,ENSG00000105397,ENSG00000105639,ENSG00000105647,ENSG00000105851,ENSG00000108342,ENSG00000109471,ENSG00000110092…	1.4740883375E0	1.92279E-4	1.17771E-3
hsa03040	Spliceosome	143	152	9	368	2.38727	6.29371	134	23089	0.58	P07910,P52272,Q00839,P34931,P17066,P11142,Q6P2Q9,Q9UQC1,Q15029	ENSG00000021776,ENSG00000051596,ENSG00000060688,ENSG00000063244,ENSG00000067596,ENSG00000076924,ENSG00000077312,ENSG00000079134,ENSG00000084072,ENSG00000084463,ENSG00000085872,ENSG00000086589,ENSG00000087365,ENSG00000096401,ENSG00000099995,ENSG00000100028,ENSG00000100138,ENSG00000100410,ENSG00000100603,ENSG00000100650,ENSG00000100813,ENSG00000101161,ENSG00000101343,ENSG00000102103,ENSG00000104852…	1.4384134318E0	5.0154E-4	2.73061E-3

## Sheet: U
#term		term_size	term_size_in_genome	list1_positives	list1_negatives	list1_percentage	percentage on pathway	list2_positives	list2_negatives	list2_percentage	list1_positive_ids	list2_positive_ids	odds_ratio_log	pvalue	adj_pvalue
hsa04623	Cytosolic DNA-sensing pathway	55	55	22	207	9.60699	40	33	23354	0.14	O14862,O95786,P25963,Q15653,O15111,O14920,Q14164,Q7Z434,Q9Y6K9,P19838,Q13546,Q9Y2Y1,O14802,Q9NW08,Q9BUI4,P05423,Q9H1D9,O15318,Q9Y535,Q9UHD2,Q04206,Q86WV6	ENSG00000103490,ENSG00000120235,ENSG00000120242,ENSG00000121851,ENSG00000124256,ENSG00000125538,ENSG00000126456,ENSG00000129277,ENSG00000129465,ENSG00000136244,ENSG00000137033,ENSG00000137080,ENSG00000137752,ENSG00000147873,ENSG00000147885,ENSG00000150782,ENSG00000160710,ENSG00000161570,ENSG00000169245,ENSG00000171453,ENSG00000171855,ENSG00000185507,ENSG00000186184,ENSG00000186803,ENSG00000188379…	4.3203396533E0	1.78243E-30	1.52263E-28
hsa04622	RIG-I-like receptor signaling pathway	75	75	24	205	10.4803	32	51	23336	0.22	Q9NQC7,O95786,Q9BYX4,P25963,Q15653,O15111,O14920,Q14164,Q13233,O43318,Q7Z434,Q9Y6K9,P19838,Q86UT6,Q13546,Q9BRV8,Q92844,Q9UHD2,Q04206,Q86WV6,Q15628,Q12933,Q13114,Q9Y4K3	ENSG00000003400,ENSG00000050748,ENSG00000057663,ENSG00000064012,ENSG00000067048,ENSG00000068308,ENSG00000101695,ENSG00000107643,ENSG00000108771,ENSG00000109339,ENSG00000112062,ENSG00000113302,ENSG00000120235,ENSG00000120242,ENSG00000121060,ENSG00000126456,ENSG00000127445,ENSG00000137080,ENSG00000145782,ENSG00000147873,ENSG00000147885,ENSG00000147896,ENSG00000149476,ENSG00000156711,ENSG00000168040…	3.98097073E0	2.33056E-30	1.52263E-28
hsa04621	NOD-like receptor signaling pathway	68	68	20	209	8.73362	29.4118	48	23339	0.21	Q9Y2G2,Q9H257,P25963,Q15653,O15111,O14920,O43318,Q96P20,Q9Y6K9,P19838,Q9Y239,Q9HC29,Q8WXC3,O43353,Q8N5C8,Q04206,P21580,Q9Y4K3,Q15654,P98170	ENSG00000023445,ENSG00000050748,ENSG00000055208,ENSG00000064012,ENSG00000080824,ENSG00000081041,ENSG00000081770,ENSG00000091106,ENSG00000091592,ENSG00000096384,ENSG00000100030,ENSG00000100324,ENSG00000102882,ENSG00000103313,ENSG00000103490,ENSG00000107643,ENSG00000108688,ENSG00000108691,ENSG00000108700,ENSG00000109339,ENSG00000110330,ENSG00000112062,ENSG00000112851,ENSG00000118168,ENSG00000125538…	3.8400780707E0	1.26707E-24	6.20864E-23
hsa04620	Toll-like receptor signaling pathway	107	107	28	201	12.2271	26.1682	79	23308	0.34	P08571,P25963,O15111,O14920,Q14164,Q9Y6Y9,O43318,P41279,Q99836,Q9Y6K9,P19838,Q13546,Q9UHD2,Q8IUC6,Q86XR7,Q04206,P58753,Q15399,O60603,O15455,O00206,O60602,Q9Y2C9,Q9NYK1,Q9NR97,Q9NR96,Q13114,Q9Y4K3	ENSG00000006075,ENSG00000034152,ENSG00000050748,ENSG00000051382,ENSG00000055208,ENSG00000064012,ENSG00000065559,ENSG00000076984,ENSG00000078902,ENSG00000100030,ENSG00000100324,ENSG00000101017,ENSG00000102882,ENSG00000105221,ENSG00000105647,ENSG00000105851,ENSG00000107643,ENSG00000108984,ENSG00000109339,ENSG00000112062,ENSG00000113302,ENSG00000114013,ENSG00000115415,ENSG00000117020,ENSG00000117461…	3.7160036779E0	1.79578E-32	3.51973E-30
hsa03020	RNA polymerase	35	35	8	221	3.49345	22.8571	27	23360	0.12	Q9Y2Y1,O14802,Q9NW08,Q9BUI4,P05423,Q9H1D9,O15318,Q9Y535	ENSG00000005075,ENSG00000047315,ENSG00000066379,ENSG00000068654,ENSG00000099817,ENSG00000100142,ENSG00000102978,ENSG00000105258,ENSG00000121851,ENSG00000125630,ENSG00000137054,ENSG00000144231,ENSG00000147669,ENSG00000163882,ENSG00000168002,ENSG00000168255,ENSG00000171453,ENSG00000177700,ENSG00000181222,ENSG00000186184,ENSG00000206502,ENSG00000224859,ENSG00000233795,ENSG00000235176,ENSG00000235443…	3.4442224111E0	1.29925E-9	2.12211E-8
hsa04210	Apoptosis	92	92	17	212	7.42358	18.4783	75	23312	0.32	P25963,O15111,O14920,Q9NPH3,P14778,Q99558,Q99836,Q9Y6K9,P19838,Q13546,Q04206,P19438,O14763,Q9UBN6,Q15628,Q12933,P98170	ENSG00000002330,ENSG00000003400,ENSG00000003402,ENSG00000005249,ENSG00000014216,ENSG00000015475,ENSG00000023445,ENSG00000026103,ENSG00000051382,ENSG00000064012,ENSG00000072062,ENSG00000087088,ENSG00000090376,ENSG00000100368,ENSG00000105221,ENSG00000105647,ENSG00000105851,ENSG00000107758,ENSG00000108946,ENSG00000110330,ENSG00000114302,ENSG00000115008,ENSG00000117020,ENSG00000117461,ENSG00000117560…	3.2158624843E0	2.41138E-17	7.87718E-16
hsa04662	B cell receptor signaling pathway	74	74	13	216	5.67686	17.5676	61	23326	0.26	O95999,Q8WV28,Q9BXL7,P25963,Q15653,O00221,O15111,O14920,P05771,Q9UDY8,Q9Y6K9,P19838,Q04206	ENSG00000007312,ENSG00000010671,ENSG00000012124,ENSG00000051382,ENSG00000070190,ENSG00000072694,ENSG00000072736,ENSG00000082701,ENSG00000100030,ENSG00000100485,ENSG00000100968,ENSG00000101096,ENSG00000102882,ENSG00000102908,ENSG00000105221,ENSG00000105369,ENSG00000105647,ENSG00000105851,ENSG00000107758,ENSG00000110651,ENSG00000111679,ENSG00000115904,ENSG00000117020,ENSG00000117322,ENSG00000117461…	3.1361209829E0	2.95556E-13	8.27557E-12
hsa04920	Adipocytokine signaling pathway	77	77	13	216	5.67686	16.8831	64	23323	0.27	Q15848,P25963,Q15653,O00221,O15111,O14920,Q04759,Q9Y6K9,P19838,Q04206,P19438,Q15628,Q12933	ENSG00000004660,ENSG00000006831,ENSG00000028137,ENSG00000050748,ENSG00000068366,ENSG00000076555,ENSG00000096968,ENSG00000105221,ENSG00000106617,ENSG00000107643,ENSG00000109339,ENSG00000109819,ENSG00000110090,ENSG00000110931,ENSG00000111725,ENSG00000115138,ENSG00000115592,ENSG00000116678,ENSG00000117020,ENSG00000117394,ENSG00000118046,ENSG00000122585,ENSG00000123983,ENSG00000124253,ENSG00000131482…	3.0879831435E0	5.058E-13	1.10152E-11
hsa05222	Small cell lung cancer	90	90	13	216	5.67686	14.4444	77	23310	0.33	P25963,O15111,O14920,Q9Y6K9,P19838,Q04206,Q13077,Q12933,Q13114,Q9BUZ4,O00463,Q9Y4K3,P98170	ENSG00000005884,ENSG00000005961,ENSG00000007171,ENSG00000007968,ENSG00000023445,ENSG00000033800,ENSG00000050555,ENSG00000051382,ENSG00000053747,ENSG00000058085,ENSG00000073756,ENSG00000077092,ENSG00000078043,ENSG00000081052,ENSG00000091128,ENSG00000091136,ENSG00000091409,ENSG00000101412,ENSG00000101680,ENSG00000105173,ENSG00000105221,ENSG00000105229,ENSG00000105647,ENSG00000105810,ENSG00000105851…	2.90250326E0	4.04892E-12	7.93588E-11
hsa04660	T cell receptor signaling pathway	114	114	15	214	6.55022	13.1579	99	23288	0.42	O95999,Q9BXL7,P25963,Q15653,O00221,O15111,O14920,Q04759,Q99558,O43318,P41279,Q9UDY8,Q9Y6K9,P19838,Q04206	ENSG00000010610,ENSG00000010810,ENSG00000043462,ENSG00000050748,ENSG00000051382,ENSG00000067560,ENSG00000070831,ENSG00000071051,ENSG00000072736,ENSG00000075711,ENSG00000076984,ENSG00000077264,ENSG00000081237,ENSG00000082701,ENSG00000100030,ENSG00000100351,ENSG00000100485,ENSG00000100968,ENSG00000101096,ENSG00000101349,ENSG00000102245,ENSG00000102882,ENSG00000102908,ENSG00000105221,ENSG00000105647…	2.8026478214E0	3.54562E-13	8.68677E-12
hsa05120	Epithelial cell signaling in Helicobacter pylori infection	74	74	8	221	3.49345	10.8108	66	23321	0.28	P25963,O15111,O14920,Q99558,Q9Y6K9,P19838,Q9Y239,Q04206	ENSG00000033627,ENSG00000047249,ENSG00000050748,ENSG00000065559,ENSG00000070831,ENSG00000071553,ENSG00000100554,ENSG00000103653,ENSG00000104067,ENSG00000105929,ENSG00000105976,ENSG00000106278,ENSG00000107643,ENSG00000108262,ENSG00000109339,ENSG00000110719,ENSG00000112062,ENSG00000113070,ENSG00000113732,ENSG00000114573,ENSG00000116039,ENSG00000117410,ENSG00000124181,ENSG00000128524,ENSG00000131100…	2.5487336193E0	6.01247E-7	8.41746E-6
hsa04722	Neurotrophin signaling pathway	126	126	12	217	5.24017	9.52381	114	23273	0.49	P25963,Q15653,O00221,O14920,O75676,O75582,Q13233,Q99759,P19838,O43353,Q04206,Q9Y4K3	ENSG00000002330,ENSG00000050748,ENSG00000051382,ENSG00000058404,ENSG00000064300,ENSG00000067560,ENSG00000070808,ENSG00000070831,ENSG00000071242,ENSG00000072133,ENSG00000076984,ENSG00000078900,ENSG00000080815,ENSG00000082701,ENSG00000087088,ENSG00000090376,ENSG00000097007,ENSG00000099942,ENSG00000100030,ENSG00000100485,ENSG00000102882,ENSG00000103653,ENSG00000105221,ENSG00000105647,ENSG00000105851…	2.4238600172E0	3.8125E-9	5.74808E-8
hsa05221	Acute myeloid leukemia	55	55	5	224	2.18341	9.09091	50	23337	0.21	O15111,O14920,Q9Y6K9,P19838,Q04206	ENSG00000002330,ENSG00000051382,ENSG00000078061,ENSG00000079102,ENSG00000081059,ENSG00000100030,ENSG00000100485,ENSG00000102096,ENSG00000102882,ENSG00000105221,ENSG00000105647,ENSG00000105851,ENSG00000108443,ENSG00000109906,ENSG00000110092,ENSG00000112033,ENSG00000115904,ENSG00000117020,ENSG00000117461,ENSG00000121879,ENSG00000122025,ENSG00000126561,ENSG00000126934,ENSG00000131759,ENSG00000132155…	2.343564218E0	1.92374E-4	1.94128E-3
hsa04010	MAPK signaling pathway	289	289	26	203	11.3537	8.99654	263	23124	1.12	P49407,P32121,P08571,Q9BQ95,O15111,O14920,P14778,P05771,O75676,O75582,O43283,Q99558,Q13233,Q99759,O43318,P41279,Q9Y6K9,P19838,Q00653,P22736,Q01201,Q9UL54,Q04206,P19438,Q12933,Q9Y4K3	ENSG00000006116,ENSG00000006283,ENSG00000006432,ENSG00000007402,ENSG00000008735,ENSG00000011485,ENSG00000011566,ENSG00000026103,ENSG00000034152,ENSG00000050748,ENSG00000055208,ENSG00000058335,ENSG00000065559,ENSG00000066468,ENSG00000067191,ENSG00000068078,ENSG00000068831,ENSG00000069764,ENSG00000069956,ENSG00000070193,ENSG00000070388,ENSG00000070831,ENSG00000071054,ENSG00000071242,ENSG00000072062…	2.421362845E0	8.66945E-18	3.39843E-16
hsa05220	Chronic myeloid leukemia	75	75	6	223	2.62009	8	69	23318	0.3	P25963,O15111,O14920,Q9Y6K9,P19838,Q04206	ENSG00000002330,ENSG00000007968,ENSG00000033327,ENSG00000051382,ENSG00000078061,ENSG00000085276,ENSG00000092969,ENSG00000097007,ENSG00000099942,ENSG00000100030,ENSG00000100485,ENSG00000101412,ENSG00000102882,ENSG00000105221,ENSG00000105647,ENSG00000105810,ENSG00000105851,ENSG00000106799,ENSG00000110092,ENSG00000110395,ENSG00000111276,ENSG00000112242,ENSG00000114423,ENSG00000115904,ENSG00000116478…	2.2074620667E0	8.97256E-5	9.77012E-4
hsa05215	Prostate cancer	89	89	7	222	3.05677	7.86517	82	23305	0.35	Q8TEY5,P25963,O15111,O14920,Q9Y6K9,P19838,Q04206	ENSG00000002330,ENSG00000005339,ENSG00000007968,ENSG00000017427,ENSG00000027644,ENSG00000049319,ENSG00000051382,ENSG00000060566,ENSG00000066468,ENSG00000077782,ENSG00000078061,ENSG00000080824,ENSG00000081059,ENSG00000082701,ENSG00000084207,ENSG00000096384,ENSG00000100030,ENSG00000100311,ENSG00000100393,ENSG00000100485,ENSG00000101412,ENSG00000102882,ENSG00000105173,ENSG00000105221,ENSG00000105647…	2.1929367287E0	2.58102E-5	2.97577E-4
hsa00240	Pyrimidine metabolism	103	103	8	221	3.49345	7.76699	95	23292	0.41	Q9Y2Y1,O14802,Q9NW08,Q9BUI4,P05423,Q9H1D9,O15318,Q9Y535	ENSG00000005075,ENSG00000007001,ENSG00000011052,ENSG00000014138,ENSG00000025708,ENSG00000047230,ENSG00000047315,ENSG00000048392,ENSG00000062822,ENSG00000066379,ENSG00000068654,ENSG00000076685,ENSG00000077514,ENSG00000084774,ENSG00000094841,ENSG00000099817,ENSG00000100024,ENSG00000100142,ENSG00000100479,ENSG00000101868,ENSG00000102967,ENSG00000102978,ENSG00000103024,ENSG00000103202,ENSG00000105258…	2.1832671815E0	7.45456E-6	9.74062E-5
hsa05212	Pancreatic cancer	71	71	5	224	2.18341	7.04225	66	23321	0.28	O15111,O14920,Q9Y6K9,P19838,Q04206	ENSG00000002330,ENSG00000006451,ENSG00000007968,ENSG00000017797,ENSG00000050748,ENSG00000051180,ENSG00000051382,ENSG00000070831,ENSG00000075651,ENSG00000078061,ENSG00000092969,ENSG00000100030,ENSG00000101412,ENSG00000102882,ENSG00000105221,ENSG00000105647,ENSG00000105810,ENSG00000105851,ENSG00000106799,ENSG00000107643,ENSG00000109339,ENSG00000110092,ENSG00000112242,ENSG00000112715,ENSG00000115415…	2.0652466397E0	6.35071E-4	5.92733E-3
hsa04060	Cytokine-cytokine receptor interaction	286	286	20	209	8.73362	6.99301	266	23121	1.14	Q9UNE0,O95256,Q13478,Q9NPH3,P14778,Q9H293,O43508,O95150,Q02223,Q9Y5U5,Q9NS68,P19438,O75509,Q93038,Q9HAV5,P28908,O14763,Q9UBN6,O14836,Q969Z4	ENSG00000006074,ENSG00000006075,ENSG00000006210,ENSG00000006327,ENSG00000006606,ENSG00000016402,ENSG00000019991,ENSG00000026036,ENSG00000026103,ENSG00000027697,ENSG00000028137,ENSG00000037280,ENSG00000049130,ENSG00000049249,ENSG00000056736,ENSG00000064300,ENSG00000077238,ENSG00000081041,ENSG00000081985,ENSG00000090554,ENSG00000091181,ENSG00000092969,ENSG00000095752,ENSG00000096996,ENSG00000099985…	2.1183982873E0	6.75688E-12	1.20395E-10
hsa04062	Chemokine signaling pathway	187	187	10	219	4.36681	5.34759	177	23210	0.76	P49407,P32121,P25963,Q15653,O15111,O14920,P05771,Q9Y6K9,P19838,Q04206	ENSG00000000938,ENSG00000006074,ENSG00000006075,ENSG00000006210,ENSG00000006606,ENSG00000015285,ENSG00000050820,ENSG00000051382,ENSG00000065135,ENSG00000067560,ENSG00000067606,ENSG00000067900,ENSG00000068831,ENSG00000069966,ENSG00000070831,ENSG00000072062,ENSG00000078295,ENSG00000078369,ENSG00000081041,ENSG00000082701,ENSG00000089159,ENSG00000096968,ENSG00000099942,ENSG00000100030,ENSG00000100077…	1.7897021299E0	1.52766E-5	1.87138E-4
hsa00230	Purine metabolism	163	163	8	221	3.49345	4.90798	155	23232	0.66	Q9Y2Y1,O14802,Q9NW08,Q9BUI4,P05423,Q9H1D9,O15318,Q9Y535	ENSG00000004455,ENSG00000005075,ENSG00000011052,ENSG00000014138,ENSG00000035687,ENSG00000047315,ENSG00000048392,ENSG00000054179,ENSG00000061918,ENSG00000062822,ENSG00000065989,ENSG00000066379,ENSG00000067225,ENSG00000068654,ENSG00000070019,ENSG00000073417,ENSG00000076685,ENSG00000077514,ENSG00000078295,ENSG00000095464,ENSG00000099817,ENSG00000100142,ENSG00000100479,ENSG00000100938,ENSG00000101868…	1.6911396409E0	1.98089E-4	1.94128E-3

## Sheet: MC
#term		term_size	term_size_in_genome	list1_positives	list1_negatives	list1_percentage of set present in the pathway (E/F)	percentage of KEGG pathway covered (E/C)	list2_positives	list2_negatives	list2_percentage	list1_positive_ids	list2_positive_ids	odds_ratio_log	pvalue	adj_pvalue
hsa03050	Proteasome	50	55	27	114	19.1489	54	23	23451	0.1	P62333,P17980,P43686,P35998,P62195,P25787,P25788,P25789,P28066,P60900,O14818,P20618,P40306,P49721,P49720,P28070,P28074,P28072,Q99436,P28062,P28065,O00231,Q9UNM6,O00487,Q13200,P55036,Q15008	ENSG00000068878,ENSG00000092010,ENSG00000099341,ENSG00000100764,ENSG00000100911,ENSG00000103035,ENSG00000108344,ENSG00000111537,ENSG00000125818,ENSG00000127922,ENSG00000131467,ENSG00000132963,ENSG00000154611,ENSG00000173692,ENSG00000197170,ENSG00000204264,ENSG00000206298,ENSG00000222028,ENSG00000226201,ENSG00000230669,ENSG00000231631,ENSG00000235715,ENSG00000236443	5.4868126186E0	6.16864E-48	1.19672E-45
hsa04210	Apoptosis	92	92	25	116	17.7305	27.1739	67	23407	0.29	P31749,Q13315,Q13490,Q13489,P42574,P25963,O15111,P14778,P51617,Q9NWZ3,P17612,Q99558,Q99836,Q9Y6K9,P19838,P04629,P04637,P27986,Q13546,Q04206,P19438,O14763,Q15628,Q12933,O14920	ENSG00000002330,ENSG00000003400,ENSG00000003402,ENSG00000005249,ENSG00000014216,ENSG00000015475,ENSG00000026103,ENSG00000051382,ENSG00000064012,ENSG00000087088,ENSG00000090376,ENSG00000100368,ENSG00000101966,ENSG00000105221,ENSG00000105647,ENSG00000105851,ENSG00000107758,ENSG00000108946,ENSG00000114302,ENSG00000115008,ENSG00000117020,ENSG00000117461,ENSG00000117560,ENSG00000120868,ENSG00000120910…	4.3213834163E0	4.24289E-35	4.1156E-33
hsa04662	B cell receptor signaling pathway	74	74	16	125	11.3475	21.6216	58	23416	0.25	P31749,O95999,Q06187,Q9BXL7,P25963,Q15653,O00221,O15111,P43405,Q9UDY8,Q9Y6K9,P19838,P27986,P16885,Q04206,O14920	ENSG00000007312,ENSG00000012124,ENSG00000051382,ENSG00000070190,ENSG00000072694,ENSG00000072736,ENSG00000082701,ENSG00000095585,ENSG00000100030,ENSG00000100485,ENSG00000100968,ENSG00000101096,ENSG00000102882,ENSG00000102908,ENSG00000105221,ENSG00000105369,ENSG00000105647,ENSG00000105851,ENSG00000107758,ENSG00000110651,ENSG00000111679,ENSG00000115904,ENSG00000117020,ENSG00000117322,ENSG00000117461…	3.9450068028E0	5.45185E-21	1.24575E-19
hsa04620	Toll-like receptor signaling pathway	107	107	22	119	15.6028	20.5607	85	23389	0.36	P31749,P25963,O15111,Q14164,P51617,Q9NWZ3,Q99836,Q9Y6K9,P19838,P27986,Q13546,Q15750,Q9NYJ8,Q04206,P58753,Q15399,O60603,O15455,O00206,Q13114,Q9Y4K3,O14920	ENSG00000006075,ENSG00000034152,ENSG00000050748,ENSG00000051382,ENSG00000064012,ENSG00000065559,ENSG00000076984,ENSG00000078902,ENSG00000100030,ENSG00000101017,ENSG00000101916,ENSG00000102882,ENSG00000105221,ENSG00000105647,ENSG00000105851,ENSG00000107643,ENSG00000107968,ENSG00000108984,ENSG00000109339,ENSG00000112062,ENSG00000113302,ENSG00000114013,ENSG00000115415,ENSG00000117020,ENSG00000117461…	3.9292888091E0	5.43964E-28	3.51764E-26
hsa04622	RIG-I-like receptor signaling pathway	75	75	15	126	10.6383	20	60	23414	0.26	P25963,Q15653,O15111,Q14164,Q13233,Q9Y6K9,P19838,Q13546,Q92844,Q04206,Q15628,Q12933,Q13114,Q9Y4K3,O14920	ENSG00000003400,ENSG00000050748,ENSG00000052723,ENSG00000057663,ENSG00000064012,ENSG00000067048,ENSG00000068308,ENSG00000083799,ENSG00000088888,ENSG00000101695,ENSG00000107201,ENSG00000107643,ENSG00000108771,ENSG00000109339,ENSG00000112062,ENSG00000113302,ENSG00000115267,ENSG00000120235,ENSG00000120242,ENSG00000121060,ENSG00000126456,ENSG00000127445,ENSG00000135341,ENSG00000137080,ENSG00000145782…	3.838513145E0	3.42296E-19	6.03685E-18
hsa04621	NOD-like receptor signaling pathway	68	68	13	128	9.21986	19.1176	55	23419	0.23	Q13490,Q13489,P25963,Q15653,O15111,Q9Y6K9,P19838,Q15750,Q9NYJ8,Q8N5C8,Q04206,Q9Y4K3,O14920	ENSG00000050748,ENSG00000064012,ENSG00000080824,ENSG00000081041,ENSG00000081770,ENSG00000087077,ENSG00000091106,ENSG00000091592,ENSG00000096384,ENSG00000100030,ENSG00000101966,ENSG00000102882,ENSG00000103313,ENSG00000103490,ENSG00000104312,ENSG00000105483,ENSG00000106100,ENSG00000107643,ENSG00000108688,ENSG00000108691,ENSG00000108700,ENSG00000109339,ENSG00000112062,ENSG00000112851,ENSG00000118168…	3.766888846E0	1.65204E-16	2.67081E-15
hsa05222	Small cell lung cancer	90	90	16	125	11.3475	17.7778	74	23400	0.32	P31749,Q13490,Q13489,P25963,O15111,Q9Y6K9,P19838,P04637,P27986,P60484,Q04206,Q12933,Q13114,O00463,Q9Y4K3,O14920	ENSG00000005884,ENSG00000005961,ENSG00000007171,ENSG00000007968,ENSG00000033800,ENSG00000050555,ENSG00000051382,ENSG00000053747,ENSG00000056558,ENSG00000058085,ENSG00000073756,ENSG00000076604,ENSG00000077092,ENSG00000078043,ENSG00000081052,ENSG00000091128,ENSG00000091136,ENSG00000091409,ENSG00000101412,ENSG00000101680,ENSG00000101966,ENSG00000105173,ENSG00000105221,ENSG00000105229,ENSG00000105647…	3.7007011931E0	1.6061E-19	3.11583E-18
hsa04920	Adipocytokine signaling pathway	77	77	13	128	9.21986	16.8831	64	23410	0.27	P31749,P25963,Q15653,O00221,O15111,Q04759,Q9Y6K9,P19838,Q04206,P19438,Q15628,Q12933,O14920	ENSG00000004660,ENSG00000006831,ENSG00000028137,ENSG00000050748,ENSG00000068366,ENSG00000076555,ENSG00000096968,ENSG00000105221,ENSG00000106617,ENSG00000107643,ENSG00000109339,ENSG00000109819,ENSG00000110090,ENSG00000110931,ENSG00000111725,ENSG00000115138,ENSG00000115592,ENSG00000116678,ENSG00000117020,ENSG00000117394,ENSG00000118046,ENSG00000122585,ENSG00000123983,ENSG00000124253,ENSG00000131482…	3.6149545707E0	9.24688E-16	1.37992E-14
hsa04660	T cell receptor signaling pathway	114	114	19	122	13.4752	16.6667	95	23379	0.4	P31749,O95999,Q9BXL7,P25963,Q15653,O00221,O15111,Q08881,Q04759,Q99558,Q9UDY8,Q9Y6K9,P19838,P27986,Q15118,P19174,P42680,Q04206,O14920	ENSG00000010610,ENSG00000010810,ENSG00000043462,ENSG00000050748,ENSG00000051382,ENSG00000067560,ENSG00000070831,ENSG00000071051,ENSG00000072736,ENSG00000075711,ENSG00000076984,ENSG00000077264,ENSG00000081237,ENSG00000082701,ENSG00000100030,ENSG00000100351,ENSG00000100485,ENSG00000100968,ENSG00000101096,ENSG00000101349,ENSG00000102245,ENSG00000102882,ENSG00000102908,ENSG00000105221,ENSG00000105647…	3.6461345053E0	1.99156E-22	5.51947E-21
hsa04722	Neurotrophin signaling pathway	126	126	21	120	14.8936	16.6667	105	23369	0.45	P31749,O43524,P25963,Q15653,O00221,P51617,Q9NWZ3,Q13233,Q99759,P49137,P19838,P04629,P04637,P27986,Q15118,P19174,P16885,Q04206,P08138,Q9Y4K3,O14920	ENSG00000002330,ENSG00000050748,ENSG00000051382,ENSG00000058404,ENSG00000067560,ENSG00000070808,ENSG00000070831,ENSG00000071242,ENSG00000072133,ENSG00000076984,ENSG00000078900,ENSG00000080815,ENSG00000082701,ENSG00000087088,ENSG00000090376,ENSG00000097007,ENSG00000099942,ENSG00000100030,ENSG00000100485,ENSG00000100784,ENSG00000102882,ENSG00000103653,ENSG00000104312,ENSG00000105221,ENSG00000105647…	3.6622359815E0	1.07249E-24	4.16126E-23
hsa04623	Cytosolic DNA-sensing pathway	55	55	9	132	6.38298	16.3636	46	23428	0.2	P25963,Q15653,O15111,Q14164,Q9Y6K9,P19838,Q13546,Q04206,O14920	ENSG00000013503,ENSG00000088888,ENSG00000100413,ENSG00000103490,ENSG00000107201,ENSG00000113356,ENSG00000120235,ENSG00000120242,ENSG00000121851,ENSG00000124256,ENSG00000125538,ENSG00000126456,ENSG00000129277,ENSG00000129465,ENSG00000132664,ENSG00000136244,ENSG00000137033,ENSG00000137080,ENSG00000137752,ENSG00000147873,ENSG00000147885,ENSG00000148606,ENSG00000150782,ENSG00000160710,ENSG00000161570…	3.5474684255E0	3.75272E-11	4.55017E-10
hsa05120	Epithelial cell signaling in Helicobacter pylori infection	74	74	12	129	8.51064	16.2162	62	23412	0.26	P42574,P25963,O15111,Q99558,P08581,Q9Y6K9,P19838,P19174,P16885,P12931,Q04206,O14920	ENSG00000033627,ENSG00000047249,ENSG00000050748,ENSG00000065559,ENSG00000070831,ENSG00000071553,ENSG00000100554,ENSG00000103653,ENSG00000104067,ENSG00000105929,ENSG00000106100,ENSG00000106278,ENSG00000107643,ENSG00000108262,ENSG00000109339,ENSG00000110719,ENSG00000112062,ENSG00000113070,ENSG00000113732,ENSG00000114573,ENSG00000116039,ENSG00000117410,ENSG00000128524,ENSG00000131100,ENSG00000136238…	3.5589638508E0	2.04001E-14	2.63841E-13
hsa05215	Prostate cancer	89	89	13	128	9.21986	14.6067	76	23398	0.32	P31749,P04626,P25963,O15111,Q9Y6K9,P19838,P04637,P27986,P16234,P09619,P60484,Q04206,O14920	ENSG00000002330,ENSG00000005339,ENSG00000007968,ENSG00000017427,ENSG00000027644,ENSG00000049319,ENSG00000051382,ENSG00000060566,ENSG00000066468,ENSG00000077782,ENSG00000078061,ENSG00000080824,ENSG00000081059,ENSG00000082701,ENSG00000084207,ENSG00000096384,ENSG00000100030,ENSG00000100311,ENSG00000100393,ENSG00000100485,ENSG00000101412,ENSG00000102882,ENSG00000105173,ENSG00000105221,ENSG00000105647…	3.4425915809E0	6.65931E-15	9.2279E-14
hsa05221	Acute myeloid leukemia	55	55	7	134	4.96454	12.7273	48	23426	0.2	P31749,O15111,Q9Y6K9,P19838,P27986,Q04206,O14920	ENSG00000002330,ENSG00000051382,ENSG00000078061,ENSG00000079102,ENSG00000081059,ENSG00000100030,ENSG00000100485,ENSG00000102096,ENSG00000102882,ENSG00000105221,ENSG00000105647,ENSG00000105851,ENSG00000108443,ENSG00000109906,ENSG00000110092,ENSG00000112033,ENSG00000115904,ENSG00000117020,ENSG00000117461,ENSG00000121879,ENSG00000122025,ENSG00000126561,ENSG00000126934,ENSG00000131759,ENSG00000132155…	3.2384711338E0	3.72015E-8	3.60854E-7
hsa05212	Pancreatic cancer	71	71	9	132	6.38298	12.6761	62	23412	0.26	P31749,P04626,O15111,Q9Y6K9,P19838,P04637,P27986,Q04206,O14920	ENSG00000002330,ENSG00000006451,ENSG00000007968,ENSG00000017797,ENSG00000050748,ENSG00000051180,ENSG00000051382,ENSG00000070831,ENSG00000075651,ENSG00000078061,ENSG00000092969,ENSG00000100030,ENSG00000101412,ENSG00000102882,ENSG00000105221,ENSG00000105647,ENSG00000105810,ENSG00000105851,ENSG00000106799,ENSG00000107643,ENSG00000109339,ENSG00000110092,ENSG00000112242,ENSG00000112715,ENSG00000115415…	3.2482922601E0	4.0548E-10	4.62725E-9
hsa05214	Glioma	65	65	8	133	5.67376	12.3077	57	23417	0.24	P31749,P04637,P27986,P16234,P09619,P19174,P16885,P60484	ENSG00000007968,ENSG00000017427,ENSG00000051382,ENSG00000058404,ENSG00000070808,ENSG00000078061,ENSG00000100030,ENSG00000100311,ENSG00000100485,ENSG00000101412,ENSG00000102882,ENSG00000105221,ENSG00000105647,ENSG00000105810,ENSG00000105851,ENSG00000110092,ENSG00000112242,ENSG00000115904,ENSG00000117020,ENSG00000117461,ENSG00000121879,ENSG00000124762,ENSG00000126583,ENSG00000126934,ENSG00000129946…	3.2072586789E0	5.00986E-9	5.11533E-8
hsa05220	Chronic myeloid leukemia	75	75	9	132	6.38298	12	66	23408	0.28	P31749,P25963,O15111,Q9Y6K9,P19838,P04637,P27986,Q04206,O14920	ENSG00000002330,ENSG00000007968,ENSG00000033327,ENSG00000051382,ENSG00000078061,ENSG00000085276,ENSG00000092969,ENSG00000097007,ENSG00000099942,ENSG00000100030,ENSG00000100485,ENSG00000101412,ENSG00000102882,ENSG00000105221,ENSG00000105647,ENSG00000105810,ENSG00000105851,ENSG00000106799,ENSG00000110092,ENSG00000110395,ENSG00000111276,ENSG00000112242,ENSG00000114423,ENSG00000115904,ENSG00000116478…	3.185601036E0	6.70168E-10	7.22292E-9
hsa05223	Non-small cell lung cancer	59	59	7	134	4.96454	11.8644	52	23422	0.22	P31749,P04626,O43524,P04637,P27986,P19174,P16885	ENSG00000002330,ENSG00000007968,ENSG00000051382,ENSG00000068028,ENSG00000077092,ENSG00000078061,ENSG00000100030,ENSG00000100485,ENSG00000101109,ENSG00000101412,ENSG00000102882,ENSG00000105221,ENSG00000105647,ENSG00000105810,ENSG00000105851,ENSG00000110092,ENSG00000112242,ENSG00000115904,ENSG00000117020,ENSG00000117461,ENSG00000121879,ENSG00000126583,ENSG00000126934,ENSG00000132155,ENSG00000132906…	3.1582576611E0	6.13102E-8	5.66389E-7
hsa05213	Endometrial cancer	52	52	6	135	4.25532	11.5385	46	23428	0.2	P31749,P04626,O43524,P04637,P27986,P60484	ENSG00000002330,ENSG00000039068,ENSG00000044115,ENSG00000051382,ENSG00000066032,ENSG00000076242,ENSG00000078061,ENSG00000081059,ENSG00000082701,ENSG00000100030,ENSG00000100485,ENSG00000102882,ENSG00000103126,ENSG00000105221,ENSG00000105647,ENSG00000105851,ENSG00000110092,ENSG00000115266,ENSG00000115904,ENSG00000117020,ENSG00000117461,ENSG00000121879,ENSG00000126767,ENSG00000126934,ENSG00000132155…	3.1195304615E0	6.61283E-7	4.58914E-6
hsa04062	Chemokine signaling pathway	187	187	21	120	14.8936	11.2299	166	23308	0.71	Q08828,P31749,Q14289,O43524,P62873,P62879,P16520,Q9HAV0,O14775,P63211,P63096,P25963,Q15653,O15111,Q08881,P17612,Q9Y6K9,P19838,P27986,Q04206,O14920	ENSG00000000938,ENSG00000006074,ENSG00000006075,ENSG00000006210,ENSG00000006606,ENSG00000015285,ENSG00000050820,ENSG00000051382,ENSG00000065135,ENSG00000067560,ENSG00000067606,ENSG00000067900,ENSG00000068831,ENSG00000070831,ENSG00000078295,ENSG00000081041,ENSG00000082701,ENSG00000089159,ENSG00000096968,ENSG00000099942,ENSG00000100030,ENSG00000100077,ENSG00000100485,ENSG00000101333,ENSG00000101336…	3.2015948348E0	5.77926E-21	1.24575E-19
hsa05218	Melanoma	70	70	7	134	4.96454	10	63	23411	0.27	P31749,P08581,P04637,P27986,P16234,P09619,P60484	ENSG00000002330,ENSG00000007968,ENSG00000017427,ENSG00000019991,ENSG00000039068,ENSG00000051382,ENSG00000070193,ENSG00000070388,ENSG00000075388,ENSG00000077782,ENSG00000078061,ENSG00000078579,ENSG00000100030,ENSG00000100311,ENSG00000101412,ENSG00000102466,ENSG00000102678,ENSG00000102882,ENSG00000105221,ENSG00000105550,ENSG00000105647,ENSG00000105810,ENSG00000105851,ENSG00000107831,ENSG00000110092…	2.9658968991E0	2.03986E-7	1.72058E-6
hsa04010	MAPK signaling pathway	289	289	28	113	19.8582	9.68858	261	23213	1.11	P31749,P42574,Q9BQ95,O15111,P14778,P17612,Q13233,Q99558,Q99759,P49137,Q16644,Q8IW41,Q9Y6K9,P19838,Q00653,P04629,P04637,P16234,P09619,Q01201,P62070,Q15750,Q9NYJ8,Q04206,P19438,Q12933,Q9Y4K3,O14920	ENSG00000006116,ENSG00000006283,ENSG00000006432,ENSG00000007402,ENSG00000008735,ENSG00000011485,ENSG00000011566,ENSG00000026103,ENSG00000034152,ENSG00000050748,ENSG00000058335,ENSG00000065559,ENSG00000066468,ENSG00000067191,ENSG00000068078,ENSG00000068831,ENSG00000069764,ENSG00000069956,ENSG00000070193,ENSG00000070388,ENSG00000070831,ENSG00000071054,ENSG00000071242,ENSG00000072133,ENSG00000073803…	3.0927640297E0	6.21667E-26	3.01509E-24
hsa04370	VEGF signaling pathway	74	74	7	134	4.96454	9.45946	67	23407	0.29	P31749,P49137,Q16644,P27986,P19174,P16885,P12931	ENSG00000002330,ENSG00000027869,ENSG00000051382,ENSG00000063176,ENSG00000069764,ENSG00000070831,ENSG00000072736,ENSG00000073756,ENSG00000089159,ENSG00000100030,ENSG00000100078,ENSG00000100968,ENSG00000101096,ENSG00000102882,ENSG00000102908,ENSG00000105221,ENSG00000105647,ENSG00000105851,ENSG00000106211,ENSG00000107758,ENSG00000112062,ENSG00000112715,ENSG00000116711,ENSG00000117020,ENSG00000117215…	2.9041681316E0	3.00199E-7	2.42661E-6
hsa04115	p53 signaling pathway	67	67	6	135	4.25532	8.95522	61	23413	0.26	Q13315,P42574,P04637,Q9HB75,P60484,O14763	ENSG00000015475,ENSG00000017427,ENSG00000026103,ENSG00000048392,ENSG00000064012,ENSG00000075218,ENSG00000078900,ENSG00000080546,ENSG00000085117,ENSG00000087088,ENSG00000099860,ENSG00000103197,ENSG00000105173,ENSG00000105327,ENSG00000105810,ENSG00000106366,ENSG00000110092,ENSG00000112378,ENSG00000112576,ENSG00000113328,ENSG00000115107,ENSG00000115129,ENSG00000116717,ENSG00000118971,ENSG00000120471…	2.8366575293E0	3.01205E-6	1.82606E-5
hsa05216	Thyroid cancer	34	34	3	138	2.12766	8.82353	31	23443	0.13	P04629,P04637,P07949	ENSG00000039068,ENSG00000047410,ENSG00000081059,ENSG00000100030,ENSG00000102882,ENSG00000108091,ENSG00000110092,ENSG00000114354,ENSG00000125618,ENSG00000126934,ENSG00000132170,ENSG00000133703,ENSG00000136997,ENSG00000138293,ENSG00000138795,ENSG00000143171,ENSG00000143549,ENSG00000148737,ENSG00000152284,ENSG00000157764,ENSG00000168036,ENSG00000169032,ENSG00000174775,ENSG00000186350,ENSG00000204231…	2.7996986209E0	1.08877E-3	4.80047E-3
hsa04664	Fc epsilon RI signaling pathway	83	83	7	134	4.96454	8.43373	76	23398	0.32	P31749,Q06187,P43405,P27986,Q15118,P19174,P16885	ENSG00000010810,ENSG00000033327,ENSG00000034152,ENSG00000043462,ENSG00000050748,ENSG00000051382,ENSG00000065559,ENSG00000069764,ENSG00000076984,ENSG00000100030,ENSG00000100078,ENSG00000100485,ENSG00000102882,ENSG00000105221,ENSG00000105647,ENSG00000105851,ENSG00000107643,ENSG00000108984,ENSG00000109339,ENSG00000112062,ENSG00000113520,ENSG00000113525,ENSG00000115904,ENSG00000116711,ENSG00000117020…	2.7777428364E0	6.6235E-7	4.58914E-6
hsa05210	Colorectal cancer	83	83	7	134	4.96454	8.43373	76	23398	0.32	P31749,P42574,P08581,P04637,P27986,P16234,P09619	ENSG00000002330,ENSG00000004975,ENSG00000050748,ENSG00000051382,ENSG00000067560,ENSG00000076242,ENSG00000078061,ENSG00000081059,ENSG00000082701,ENSG00000087088,ENSG00000089685,ENSG00000092969,ENSG00000095002,ENSG00000100030,ENSG00000100485,ENSG00000102882,ENSG00000103126,ENSG00000104290,ENSG00000105221,ENSG00000105647,ENSG00000105851,ENSG00000106799,ENSG00000107404,ENSG00000107643,ENSG00000109339…	2.7777428364E0	6.6235E-7	4.58914E-6
hsa05200	Pathways in cancer	329	329	27	114	19.1489	8.20669	302	23172	1.29	P31749,Q13490,Q13489,P42574,P04626,P25963,O15111,P08581,Q9Y6K9,P19838,Q00653,P04629,P04637,P27986,P16234,P09619,P19174,P16885,P60484,P62877,P07949,Q04206,Q12933,Q13114,O00463,Q9Y4K3,O14920	ENSG00000002330,ENSG00000002745,ENSG00000004975,ENSG00000005339,ENSG00000005884,ENSG00000005961,ENSG00000006451,ENSG00000007171,ENSG00000007968,ENSG00000015475,ENSG00000017427,ENSG00000017797,ENSG00000019991,ENSG00000026103,ENSG00000033800,ENSG00000035664,ENSG00000039068,ENSG00000044115,ENSG00000047410,ENSG00000049130,ENSG00000050555,ENSG00000050748,ENSG00000051180,ENSG00000051382,ENSG00000053747…	2.8999113325E0	4.34888E-23	1.40614E-21
hsa04742	Taste transduction	49	49	4	137	2.83688	8.16327	45	23429	0.19	P62873,P16520,P63092,P17612	ENSG00000070985,ENSG00000096433,ENSG00000108684,ENSG00000111319,ENSG00000115252,ENSG00000121314,ENSG00000121318,ENSG00000121377,ENSG00000121381,ENSG00000124493,ENSG00000127362,ENSG00000127364,ENSG00000127366,ENSG00000127588,ENSG00000128519,ENSG00000129467,ENSG00000137841,ENSG00000141837,ENSG00000142875,ENSG00000148408,ENSG00000155897,ENSG00000158445,ENSG00000162188,ENSG00000165059,ENSG00000166828…	2.7213807958E0	2.09449E-4	1.04187E-3
hsa04012	ErbB signaling pathway	88	88	7	134	4.96454	7.95455	81	23393	0.35	P31749,P04626,P21860,P27986,P19174,P16885,P12931	ENSG00000002330,ENSG00000050748,ENSG00000051382,ENSG00000058404,ENSG00000065559,ENSG00000070808,ENSG00000071051,ENSG00000076984,ENSG00000077264,ENSG00000078061,ENSG00000082701,ENSG00000097007,ENSG00000099942,ENSG00000100030,ENSG00000100485,ENSG00000101349,ENSG00000102882,ENSG00000105221,ENSG00000105647,ENSG00000105851,ENSG00000107643,ENSG00000108443,ENSG00000109321,ENSG00000109339,ENSG00000109458…	2.7138133057E0	9.87927E-7	6.60889E-6
hsa04540	Gap junction	95	95	7	134	4.96454	7.36842	88	23386	0.37	Q08828,P63096,P63092,P17612,P16234,P09619,P12931	ENSG00000043591,ENSG00000061918,ENSG00000065135,ENSG00000075886,ENSG00000078295,ENSG00000088256,ENSG00000096433,ENSG00000100030,ENSG00000100311,ENSG00000100485,ENSG00000101162,ENSG00000101333,ENSG00000102468,ENSG00000102882,ENSG00000104067,ENSG00000104833,ENSG00000114353,ENSG00000115904,ENSG00000121281,ENSG00000123104,ENSG00000123416,ENSG00000126583,ENSG00000126934,ENSG00000127589,ENSG00000127824…	2.6306263663E0	1.66093E-6	1.07407E-5
hsa04914	Progesterone-mediated oocyte maturation	82	82	6	135	4.25532	7.31707	76	23398	0.32	Q08828,P31749,P63096,P17612,P27986,Q13370	ENSG00000004897,ENSG00000017427,ENSG00000050748,ENSG00000051382,ENSG00000053900,ENSG00000065135,ENSG00000071242,ENSG00000072133,ENSG00000078061,ENSG00000078295,ENSG00000080824,ENSG00000082175,ENSG00000094880,ENSG00000096384,ENSG00000100030,ENSG00000101224,ENSG00000102882,ENSG00000105221,ENSG00000105325,ENSG00000105647,ENSG00000105851,ENSG00000107643,ENSG00000109339,ENSG00000112062,ENSG00000114353…	2.6161571781E0	9.82117E-6	5.29252E-5
hsa04912	GnRH signaling pathway	99	99	7	134	4.96454	7.07071	92	23382	0.39	Q08828,Q14289,P63092,P17612,Q13233,Q99759,P12931	ENSG00000034152,ENSG00000050748,ENSG00000058404,ENSG00000065559,ENSG00000069764,ENSG00000070808,ENSG00000070831,ENSG00000075651,ENSG00000076984,ENSG00000078295,ENSG00000081248,ENSG00000085511,ENSG00000087245,ENSG00000088256,ENSG00000096433,ENSG00000100030,ENSG00000100078,ENSG00000100485,ENSG00000101333,ENSG00000102001,ENSG00000102882,ENSG00000104826,ENSG00000107643,ENSG00000108984,ENSG00000109163…	2.5860035466E0	2.19372E-6	1.37284E-5
hsa05110	Vibrio cholerae infection	60	60	4	137	2.83688	6.66667	56	23418	0.24	P63092,P17612,P19174,P16885	ENSG00000001626,ENSG00000033627,ENSG00000047249,ENSG00000053918,ENSG00000058262,ENSG00000064651,ENSG00000065665,ENSG00000071553,ENSG00000075624,ENSG00000100196,ENSG00000100554,ENSG00000104067,ENSG00000105438,ENSG00000105929,ENSG00000106803,ENSG00000110719,ENSG00000113732,ENSG00000114573,ENSG00000116039,ENSG00000117410,ENSG00000119139,ENSG00000126583,ENSG00000128524,ENSG00000131100,ENSG00000132432…	2.502221981E0	4.58192E-4	2.11641E-3
hsa05340	Primary immunodeficiency	47	47	3	138	2.12766	6.38298	44	23430	0.19	Q06187,Q9Y6K9,Q96RJ3	ENSG00000010610,ENSG00000064490,ENSG00000076248,ENSG00000081237,ENSG00000095585,ENSG00000101017,ENSG00000102245,ENSG00000105369,ENSG00000105639,ENSG00000111732,ENSG00000115085,ENSG00000128322,ENSG00000133111,ENSG00000143390,ENSG00000147168,ENSG00000152457,ENSG00000153563,ENSG00000160224,ENSG00000163600,ENSG00000166349,ENSG00000167286,ENSG00000168394,ENSG00000168685,ENSG00000172116,ENSG00000175097…	2.4489415011E0	2.78806E-3	1.10385E-2
hsa04670	Leukocyte transendothelial migration	113	113	7	134	4.96454	6.19469	106	23368	0.45	Q14289,P63096,Q08881,P27986,P19174,P16885,P42681	ENSG00000002586,ENSG00000005844,ENSG00000007952,ENSG00000013297,ENSG00000035403,ENSG00000044115,ENSG00000050820,ENSG00000051382,ENSG00000051523,ENSG00000065135,ENSG00000066032,ENSG00000066405,ENSG00000067560,ENSG00000067900,ENSG00000070831,ENSG00000072110,ENSG00000074771,ENSG00000075624,ENSG00000077522,ENSG00000079337,ENSG00000087245,ENSG00000089159,ENSG00000090339,ENSG00000091428,ENSG00000092820…	2.4437540991E0	5.30948E-6	3.12133E-5
hsa05211	Renal cell carcinoma	69	69	4	137	2.83688	5.7971	65	23409	0.28	P31749,P08581,P27986,P62877	ENSG00000005339,ENSG00000019991,ENSG00000051382,ENSG00000070831,ENSG00000077264,ENSG00000078061,ENSG00000091483,ENSG00000092969,ENSG00000099942,ENSG00000100030,ENSG00000100311,ENSG00000100393,ENSG00000100485,ENSG00000100644,ENSG00000101349,ENSG00000102882,ENSG00000103363,ENSG00000105221,ENSG00000105647,ENSG00000105851,ENSG00000107263,ENSG00000108094,ENSG00000109458,ENSG00000112715,ENSG00000115904…	2.3528020082E0	7.79316E-4	3.51598E-3
hsa04020	Calcium signaling pathway	176	176	10	131	7.0922	5.68182	166	23308	0.71	Q08828,P04626,P21860,Q14289,P63092,P17612,P16234,P09619,P19174,P16885	ENSG00000004468,ENSG00000005022,ENSG00000006283,ENSG00000006638,ENSG00000007171,ENSG00000043591,ENSG00000044446,ENSG00000050628,ENSG00000058404,ENSG00000058668,ENSG00000060558,ENSG00000063176,ENSG00000065534,ENSG00000067177,ENSG00000067842,ENSG00000070808,ENSG00000070961,ENSG00000074370,ENSG00000075073,ENSG00000078295,ENSG00000078668,ENSG00000081248,ENSG00000083454,ENSG00000088256,ENSG00000089041…	2.3719519097E0	1.0892E-7	9.60474E-7
hsa00562	Inositol phosphate metabolism	54	54	3	138	2.12766	5.55556	51	23423	0.22	P19174,P16885,P60484	ENSG00000011405,ENSG00000040933,ENSG00000051382,ENSG00000068383,ENSG00000078142,ENSG00000078269,ENSG00000100253,ENSG00000100605,ENSG00000101333,ENSG00000103502,ENSG00000105655,ENSG00000105851,ENSG00000107242,ENSG00000107789,ENSG00000109452,ENSG00000111669,ENSG00000115020,ENSG00000115556,ENSG00000119711,ENSG00000121879,ENSG00000122126,ENSG00000127080,ENSG00000132376,ENSG00000133056,ENSG00000133731…	2.3010066954E0	4.13734E-3	1.54354E-2
hsa04666	Fc gamma R-mediated phagocytosis	92	92	5	136	3.5461	5.43478	87	23387	0.37	P31749,P43405,P27986,P19174,P16885	ENSG00000006747,ENSG00000015285,ENSG00000033327,ENSG00000051382,ENSG00000063176,ENSG00000067113,ENSG00000070831,ENSG00000072694,ENSG00000075651,ENSG00000078053,ENSG00000079805,ENSG00000081237,ENSG00000087470,ENSG00000088280,ENSG00000099942,ENSG00000100030,ENSG00000101336,ENSG00000102882,ENSG00000105221,ENSG00000105647,ENSG00000105851,ENSG00000106299,ENSG00000106683,ENSG00000106976,ENSG00000107242…	2.2908104995E0	2.29083E-4	1.11105E-3
hsa04070	Phosphatidylinositol signaling system	76	76	4	137	2.83688	5.26316	72	23402	0.31	P27986,P19174,P16885,P60484	ENSG00000011405,ENSG00000040933,ENSG00000051382,ENSG00000058866,ENSG00000065357,ENSG00000068383,ENSG00000077044,ENSG00000078142,ENSG00000078269,ENSG00000096433,ENSG00000100605,ENSG00000101290,ENSG00000101333,ENSG00000102780,ENSG00000103502,ENSG00000105647,ENSG00000105851,ENSG00000107242,ENSG00000109452,ENSG00000115020,ENSG00000115556,ENSG00000117461,ENSG00000121879,ENSG00000122126,ENSG00000123104…	2.2502240841E0	1.11991E-3	4.82805E-3
hsa04530	Tight junction	136	136	7	134	4.96454	5.14706	129	23345	0.55	P31749,P68400,P63096,Q04759,P60484,P62070,P12931	ENSG00000006788,ENSG00000013297,ENSG00000027075,ENSG00000044115,ENSG00000060138,ENSG00000065135,ENSG00000066032,ENSG00000066405,ENSG00000067560,ENSG00000067606,ENSG00000070770,ENSG00000070831,ENSG00000072110,ENSG00000072415,ENSG00000073350,ENSG00000074211,ENSG00000075624,ENSG00000077522,ENSG00000078814,ENSG00000079819,ENSG00000081026,ENSG00000082397,ENSG00000085733,ENSG00000088367,ENSG00000091436…	2.2463960521E0	1.79045E-5	9.38775E-5
hsa04520	Adherens junction	80	80	4	137	2.83688	5	76	23398	0.32	P68400,P04626,P08581,P12931	ENSG00000005339,ENSG00000006607,ENSG00000010810,ENSG00000015285,ENSG00000019549,ENSG00000035403,ENSG00000039068,ENSG00000044115,ENSG00000066032,ENSG00000067560,ENSG00000070770,ENSG00000070831,ENSG00000072110,ENSG00000075624,ENSG00000077522,ENSG00000077782,ENSG00000081059,ENSG00000087095,ENSG00000095637,ENSG00000100030,ENSG00000100393,ENSG00000102882,ENSG00000104067,ENSG00000106299,ENSG00000106799…	2.1959859226E0	1.35542E-3	5.71632E-3
hsa04650	Natural killer cell mediated cytotoxicity	164	164	8	133	5.67376	4.87805	156	23318	0.66	P42574,Q14289,P15260,P43405,P27986,P19174,P16885,O14763	ENSG00000005844,ENSG00000010810,ENSG00000011600,ENSG00000015475,ENSG00000026103,ENSG00000043462,ENSG00000051382,ENSG00000072736,ENSG00000078061,ENSG00000087266,ENSG00000090339,ENSG00000096264,ENSG00000100030,ENSG00000100453,ENSG00000100485,ENSG00000100968,ENSG00000101096,ENSG00000102882,ENSG00000102908,ENSG00000105647,ENSG00000105851,ENSG00000107758,ENSG00000108622,ENSG00000111537,ENSG00000111679…	2.1962172797E0	6.599E-6	3.76531E-5
hsa04510	Focal adhesion	207	207	10	131	7.0922	4.83092	197	23277	0.84	P31749,Q13490,Q13489,P04626,P08581,P27986,P16234,P09619,P60484,P12931	ENSG00000002330,ENSG00000005884,ENSG00000005961,ENSG00000010810,ENSG00000017427,ENSG00000019991,ENSG00000029559,ENSG00000035403,ENSG00000037280,ENSG00000041982,ENSG00000050555,ENSG00000050748,ENSG00000050820,ENSG00000051382,ENSG00000053747,ENSG00000056345,ENSG00000058085,ENSG00000058272,ENSG00000058335,ENSG00000060718,ENSG00000065534,ENSG00000067560,ENSG00000067900,ENSG00000070831,ENSG00000072110…	2.1994050686E0	4.90769E-7	3.80837E-6
hsa05014	Amyotrophic lateral sclerosis (ALS)	63	63	3	138	2.12766	4.7619	60	23414	0.26	P42574,P04637,P19438	ENSG00000002330,ENSG00000003393,ENSG00000015475,ENSG00000028137,ENSG00000034152,ENSG00000087088,ENSG00000089250,ENSG00000100285,ENSG00000104722,ENSG00000104725,ENSG00000105464,ENSG00000107758,ENSG00000108984,ENSG00000110436,ENSG00000112062,ENSG00000112619,ENSG00000120251,ENSG00000120868,ENSG00000120910,ENSG00000121691,ENSG00000130204,ENSG00000132906,ENSG00000135406,ENSG00000136238,ENSG00000136986…	2.1381034543E0	6.37079E-3	2.2542E-2
hsa04120	Ubiquitin mediated proteolysis	131	131	6	135	4.25532	4.58015	125	23349	0.53	Q13490,Q13489,Q13233,P62877,P63208,Q9Y4K3	ENSG00000003096,ENSG00000004897,ENSG00000008853,ENSG00000009335,ENSG00000012048,ENSG00000033178,ENSG00000033800,ENSG00000036257,ENSG00000044090,ENSG00000049167,ENSG00000049759,ENSG00000053900,ENSG00000055130,ENSG00000069869,ENSG00000072401,ENSG00000072803,ENSG00000077721,ENSG00000078043,ENSG00000078747,ENSG00000078967,ENSG00000079999,ENSG00000086758,ENSG00000094880,ENSG00000099804,ENSG00000100023…	2.1164803891E0	1.3802E-4	7.04627E-4
hsa04916	Melanogenesis	101	101	4	137	2.83688	3.9604	97	23377	0.41	Q08828,P63096,P63092,P17612	ENSG00000002745,ENSG00000004975,ENSG00000005339,ENSG00000049130,ENSG00000058404,ENSG00000060566,ENSG00000061492,ENSG00000065135,ENSG00000070808,ENSG00000075290,ENSG00000077498,ENSG00000078295,ENSG00000078401,ENSG00000080166,ENSG00000081059,ENSG00000082701,ENSG00000085741,ENSG00000087258,ENSG00000100030,ENSG00000100393,ENSG00000101333,ENSG00000101440,ENSG00000102882,ENSG00000104290,ENSG00000105989…	1.9511103688E0	3.17788E-3	1.23302E-2
hsa04114	Oocyte meiosis	108	108	4	137	2.83688	3.7037	104	23370	0.44	Q08828,P17612,P62877,P63208	ENSG00000004897,ENSG00000017427,ENSG00000053900,ENSG00000055130,ENSG00000058404,ENSG00000065613,ENSG00000066027,ENSG00000066923,ENSG00000068971,ENSG00000070808,ENSG00000071242,ENSG00000072133,ENSG00000072501,ENSG00000072803,ENSG00000077935,ENSG00000078295,ENSG00000078304,ENSG00000082175,ENSG00000087586,ENSG00000094880,ENSG00000096433,ENSG00000100030,ENSG00000100918,ENSG00000102882,ENSG00000104695…	1.8811309637E0	4.03975E-3	1.53669E-2
hsa04910	Insulin signaling pathway	139	139	5	136	3.5461	3.59712	134	23340	0.57	P31749,P17612,P27986,Q13370,O14920	ENSG00000002330,ENSG00000005249,ENSG00000044446,ENSG00000050748,ENSG00000051382,ENSG00000067177,ENSG00000067606,ENSG00000068976,ENSG00000072310,ENSG00000076555,ENSG00000078061,ENSG00000079277,ENSG00000079435,ENSG00000082701,ENSG00000095637,ENSG00000099875,ENSG00000099942,ENSG00000100030,ENSG00000100485,ENSG00000100504,ENSG00000100994,ENSG00000102882,ENSG00000102893,ENSG00000103197,ENSG00000104812…	1.8568671326E0	1.49801E-3	6.18329E-3
hsa04060	Cytokine-cytokine receptor interaction	286	286	10	131	7.0922	3.4965	276	23198	1.18	P14778,P15260,P08581,P16234,P09619,P08138,P19438,O75509,O14763,Q96RJ3	ENSG00000006074,ENSG00000006075,ENSG00000006210,ENSG00000006327,ENSG00000006606,ENSG00000016402,ENSG00000019991,ENSG00000026036,ENSG00000026103,ENSG00000028137,ENSG00000037280,ENSG00000048462,ENSG00000049130,ENSG00000049249,ENSG00000054967,ENSG00000056736,ENSG00000077238,ENSG00000081041,ENSG00000081985,ENSG00000090554,ENSG00000091181,ENSG00000092969,ENSG00000095752,ENSG00000096996,ENSG00000099985…	1.8588082511E0	8.88013E-6	4.92213E-5
hsa04110	Cell cycle	119	119	4	137	2.83688	3.36134	115	23359	0.49	Q13315,P04637,P62877,P63208	ENSG00000002822,ENSG00000004897,ENSG00000005339,ENSG00000006634,ENSG00000007968,ENSG00000053900,ENSG00000055130,ENSG00000072501,ENSG00000073111,ENSG00000076003,ENSG00000077935,ENSG00000079335,ENSG00000080839,ENSG00000081377,ENSG00000082701,ENSG00000085840,ENSG00000091651,ENSG00000092969,ENSG00000093009,ENSG00000094804,ENSG00000094880,ENSG00000097007,ENSG00000097046,ENSG00000099860,ENSG00000100297…	1.7801189347E0	5.69265E-3	2.08372E-2
hsa04144	Endocytosis	211	211	7	134	4.96454	3.31754	204	23270	0.87	P21860,P08581,P04629,P16234,P07949,P12931,Q9Y4K3	ENSG00000006125,ENSG00000009844,ENSG00000013016,ENSG00000024422,ENSG00000029725,ENSG00000042753,ENSG00000043591,ENSG00000047365,ENSG00000049283,ENSG00000049759,ENSG00000059915,ENSG00000063245,ENSG00000066468,ENSG00000067606,ENSG00000068078,ENSG00000069869,ENSG00000070371,ENSG00000070831,ENSG00000072134,ENSG00000072274,ENSG00000072818,ENSG00000074319,ENSG00000075651,ENSG00000078747,ENSG00000079805…	1.7848706116E0	2.83003E-4	1.33909E-3
hsa04270	Vascular smooth muscle contraction	123	123	4	137	2.83688	3.25203	119	23355	0.51	Q08828,P63092,P17612,Q04759	ENSG00000027075,ENSG00000058272,ENSG00000061918,ENSG00000064989,ENSG00000065534,ENSG00000067560,ENSG00000067900,ENSG00000069764,ENSG00000072952,ENSG00000076928,ENSG00000077157,ENSG00000078061,ENSG00000078295,ENSG00000078401,ENSG00000081248,ENSG00000088256,ENSG00000092841,ENSG00000096433,ENSG00000100030,ENSG00000100078,ENSG00000101200,ENSG00000101306,ENSG00000101333,ENSG00000101335,ENSG00000102001…	1.7457563151E0	6.39077E-3	2.2542E-2
hsa04310	Wnt signaling pathway	156	156	5	136	3.5461	3.20513	151	23323	0.64	P68400,P17612,P04637,P62877,P63208	ENSG00000002745,ENSG00000004975,ENSG00000005339,ENSG00000050748,ENSG00000055130,ENSG00000058404,ENSG00000061492,ENSG00000066027,ENSG00000067560,ENSG00000067900,ENSG00000068971,ENSG00000070018,ENSG00000070770,ENSG00000070808,ENSG00000072736,ENSG00000072803,ENSG00000075290,ENSG00000078304,ENSG00000080815,ENSG00000081059,ENSG00000082701,ENSG00000085741,ENSG00000087095,ENSG00000092377,ENSG00000100393…	1.736698467E0	2.48077E-3	1.00265E-2

## Sheet: UNION
#term	pathway	term_size	term_size_in_genome	list1_positives	list1_negatives	list1_percentage	percentage on KEGG pathway	list2_positives	list2_negatives	whole genome	list2_percentage	pvalue	list1_positive_ids	list2_positive_ids	odds_ratio_log	adj_pvalue
hsa03050	Proteasome	50	55	31	591	4.98392	62	19	22950	22969	0.08	1.02505E-36	P62333,P62191,P17980,P43686,P35998,P62195,P25787,P25788,P25789,P28066,P60900,O14818,P20618,P40306,P49721,P49720,P28070,P28074,P28072,Q99436,P28062,P28065,O00231,Q9UNM6,P51665,O00487,Q99460,Q13200,O43242,P55036,Q15008	ENSG00000068878,ENSG00000092010,ENSG00000099341,ENSG00000100911,ENSG00000111537,ENSG00000125818,ENSG00000127922,ENSG00000131467,ENSG00000132963,ENSG00000154611,ENSG00000197170,ENSG00000204264,ENSG00000206298,ENSG00000222028,ENSG00000226201,ENSG00000230669,ENSG00000231631,ENSG00000235715,ENSG00000236443	4.1488054234E0	1.02205E-34
hsa04621	NOD-like receptor signaling pathway	69	68	28	594	4.50161	40.5797	41	22928	22969	0.18	2.06146E-26	Q13490,Q13489,P98170,Q9Y2G2,Q9H257,P07900,P08238,P25963,Q15653,O15111,O14920,O43318,P45983,Q96P20,Q9Y6K9,P19838,Q9Y239,Q9HC29,Q8WXC3,Q7Z7F1,O43353,Q15750,Q9NYJ8,Q8N5C8,Q04206,P21580,Q9Y4K3,Q15654	ENSG00000050748,ENSG00000064012,ENSG00000081041,ENSG00000081770,ENSG00000091106,ENSG00000091592,ENSG00000100030,ENSG00000102882,ENSG00000103313,ENSG00000103490,ENSG00000108688,ENSG00000108691,ENSG00000108700,ENSG00000109339,ENSG00000112062,ENSG00000112851,ENSG00000118168,ENSG00000125538,ENSG00000132357,ENSG00000136244,ENSG00000137752,ENSG00000137757,ENSG00000140368,ENSG00000150782,ENSG00000156711…	3.2718672742E0	1.01011E-24
hsa04620	Toll-like receptor signaling pathway	108	107	41	581	6.59164	37.963	67	22902	22969	0.29	1.04291E-36	P31749,P08571,P01100,P25963,O15111,O14920,Q14164,P51617,Q9NWZ3,Q14653,P05412,Q9Y6Y9,O43318,P41279,P45983,P52564,Q99836,Q9Y6K9,P19838,P27986,Q7Z7F1,Q13546,P42224,Q15750,Q9NYJ8,Q9UHD2,Q8IUC6,Q86XR7,Q04206,P58753,Q15399,O60603,O15455,O00206,O60602,Q9Y2C9,Q9NYK1,Q9NR97,Q9NR96,Q13114,Q9Y4K3	ENSG00000006075,ENSG00000034152,ENSG00000050748,ENSG00000051382,ENSG00000064012,ENSG00000065559,ENSG00000076984,ENSG00000078902,ENSG00000100030,ENSG00000101017,ENSG00000102882,ENSG00000105221,ENSG00000105647,ENSG00000105851,ENSG00000109339,ENSG00000112062,ENSG00000113302,ENSG00000114013,ENSG00000117020,ENSG00000117461,ENSG00000118785,ENSG00000120235,ENSG00000120242,ENSG00000121594,ENSG00000121879…	3.1831082124E0	1.02205E-34
hsa04623	Cytosolic DNA-sensing pathway	56	55	21	601	3.37621	37.5	35	22934	22969	0.15	2.8337E-19	O95786,P25963,Q15653,O15111,O14920,Q14164,Q14653,Q7Z434,Q9Y6K9,P19838,Q7Z7F1,Q13546,Q9Y2S0,O14802,Q9BUI4,P05423,Q9H1D9,O15318,Q9Y535,Q9UHD2,Q04206	ENSG00000013503,ENSG00000103490,ENSG00000120235,ENSG00000120242,ENSG00000121851,ENSG00000124256,ENSG00000125538,ENSG00000129277,ENSG00000129465,ENSG00000136244,ENSG00000137033,ENSG00000137080,ENSG00000137752,ENSG00000147873,ENSG00000147885,ENSG00000150782,ENSG00000160710,ENSG00000161570,ENSG00000161980,ENSG00000163568,ENSG00000169245,ENSG00000171453,ENSG00000171855,ENSG00000184584,ENSG00000185507…	3.1309552463E0	5.55406E-18
hsa03020	RNA polymerase	35	35	12	610	1.92926	34.2857	23	22946	22969	0.1	4.87124E-11	O95602,Q9H9Y6,Q9GZS1,P52434,P62875,Q9Y2S0,O14802,Q9BUI4,P05423,Q9H1D9,O15318,Q9Y535	ENSG00000005075,ENSG00000013503,ENSG00000047315,ENSG00000066379,ENSG00000099817,ENSG00000100142,ENSG00000102978,ENSG00000105258,ENSG00000121851,ENSG00000144231,ENSG00000147669,ENSG00000161980,ENSG00000168002,ENSG00000168255,ENSG00000171453,ENSG00000181222,ENSG00000206502,ENSG00000224859,ENSG00000233795,ENSG00000235176,ENSG00000235443,ENSG00000236808,ENSG00000236949	2.9768523851E0	5.61625E-10
hsa04622	RIG-I-like receptor signaling pathway	76	75	26	596	4.18006	34.2105	50	22919	22969	0.22	2.3675E-22	Q9NQC7,O00571,O95786,Q9BYX4,P25963,Q15653,O15111,O14920,Q14164,Q14653,Q13233,O43318,Q7Z434,P45983,Q9Y6K9,P19838,Q7Z7F1,Q13546,Q9BRV8,Q92844,Q9UHD2,Q04206,Q15628,Q12933,Q13114,Q9Y4K3	ENSG00000003400,ENSG00000050748,ENSG00000057663,ENSG00000064012,ENSG00000067048,ENSG00000068308,ENSG00000101695,ENSG00000108771,ENSG00000109339,ENSG00000112062,ENSG00000113302,ENSG00000120235,ENSG00000120242,ENSG00000121060,ENSG00000127445,ENSG00000137080,ENSG00000145782,ENSG00000147873,ENSG00000147885,ENSG00000147896,ENSG00000149476,ENSG00000156711,ENSG00000160703,ENSG00000168040,ENSG00000168811…	2.9955544054E0	7.73383E-21
hsa04210	Apoptosis	93	92	31	591	4.98392	33.3333	62	22907	22969	0.27	5.22878E-26	O95831,P31749,Q13315,Q13490,Q13489,P98170,P42574,O15519,P25963,O15111,O14920,Q9NPH3,P14778,P51617,Q9NWZ3,P17612,Q99558,Q99836,Q9Y6K9,P19838,P04629,P04637,P27986,Q7Z7F1,Q13546,Q04206,P19438,O14763,Q9UBN6,Q15628,Q12933	ENSG00000002330,ENSG00000003400,ENSG00000005249,ENSG00000014216,ENSG00000015475,ENSG00000026103,ENSG00000051382,ENSG00000064012,ENSG00000087088,ENSG00000090376,ENSG00000100368,ENSG00000105221,ENSG00000105647,ENSG00000105851,ENSG00000107758,ENSG00000108946,ENSG00000114302,ENSG00000115008,ENSG00000117020,ENSG00000117461,ENSG00000117560,ENSG00000120868,ENSG00000120910,ENSG00000121858,ENSG00000121879…	2.9642346217E0	2.04968E-24
hsa04662	B cell receptor signaling pathway	75	74	23	599	3.69775	30.6667	52	22917	22969	0.23	1.06786E-18	P31749,O95999,Q8WV28,Q06187,Q9BXL7,P01100,P49841,P25963,Q15653,O00221,O15111,O14920,P05412,P05771,P43405,Q9UDY8,Q9Y6K9,O95644,P19838,P27986,P16885,Q7Z7F1,Q04206	ENSG00000007312,ENSG00000012124,ENSG00000051382,ENSG00000070190,ENSG00000072694,ENSG00000072736,ENSG00000100030,ENSG00000100485,ENSG00000100968,ENSG00000101096,ENSG00000102882,ENSG00000102908,ENSG00000105221,ENSG00000105369,ENSG00000105647,ENSG00000105851,ENSG00000107758,ENSG00000110651,ENSG00000111679,ENSG00000115904,ENSG00000117020,ENSG00000117322,ENSG00000117461,ENSG00000120910,ENSG00000121879…	2.8286231714E0	1.74417E-17
hsa05222	Small cell lung cancer	91	90	27	595	4.34084	29.6703	64	22905	22969	0.28	2.69951E-21	P31749,Q13490,Q13489,P98170,P24864,P24941,Q01094,P25963,O15111,O14920,P01106,Q9Y6K9,P19838,P04637,P27986,O75925,Q9Y6X2,P60484,Q7Z7F1,P19793,Q04206,Q13077,Q12933,Q13114,Q9BUZ4,O00463,Q9Y4K3	ENSG00000005884,ENSG00000005961,ENSG00000007171,ENSG00000007968,ENSG00000050555,ENSG00000051382,ENSG00000053747,ENSG00000058085,ENSG00000073756,ENSG00000077092,ENSG00000078043,ENSG00000081052,ENSG00000091128,ENSG00000091136,ENSG00000091409,ENSG00000101680,ENSG00000105221,ENSG00000105229,ENSG00000105647,ENSG00000105810,ENSG00000105851,ENSG00000110092,ENSG00000111276,ENSG00000112242,ENSG00000112769…	2.7875028834E0	7.55863E-20
hsa03010	Ribosome	94	101	27	595	4.34084	28.7234	67	22902	22969	0.29	7.01489E-21	O95036,P62913,P26373,Q07020,P62829,P61353,P62888,Q02878,P18124,P62424,Q8NHW5,P05387,P46783,P62280,P62277,P62244,P62249,P62269,P39019,P62847,P42677,P23396,P61247,P62701,P46782,P62241,P62988	ENSG00000008988,ENSG00000037241,ENSG00000071082,ENSG00000100316,ENSG00000105640,ENSG00000108107,ENSG00000108298,ENSG00000109475,ENSG00000112306,ENSG00000114391,ENSG00000115268,ENSG00000116251,ENSG00000118181,ENSG00000122026,ENSG00000122406,ENSG00000129824,ENSG00000130255,ENSG00000136942,ENSG00000137154,ENSG00000137818,ENSG00000137876,ENSG00000140986,ENSG00000140988,ENSG00000142541,ENSG00000144713…	2.741562363E0	1.71865E-19
hsa05215	Prostate cancer	90	89	25	597	4.01929	27.7778	65	22904	22969	0.28	4.87663E-19	P31749,P10275,Q92793,P24864,P24941,Q8TEY5,P35222,Q01094,Q09472,P04626,P49841,P07900,P08238,P25963,O15111,O14920,Q9Y6K9,P19838,P04637,P27986,P16234,P09619,P60484,Q7Z7F1,Q04206	ENSG00000002330,ENSG00000007968,ENSG00000017427,ENSG00000027644,ENSG00000049319,ENSG00000051382,ENSG00000060566,ENSG00000066468,ENSG00000077782,ENSG00000078061,ENSG00000081059,ENSG00000084207,ENSG00000100030,ENSG00000100311,ENSG00000100485,ENSG00000102882,ENSG00000105221,ENSG00000105647,ENSG00000105851,ENSG00000107175,ENSG00000110092,ENSG00000111276,ENSG00000112242,ENSG00000115904,ENSG00000117020…	2.6916382884E0	8.68928E-18
hsa04920	Adipocytokine signaling pathway	78	77	20	602	3.21543	25.641	58	22911	22969	0.25	9.27026E-15	Q15848,P31749,P25963,Q15653,O00221,O15111,O14920,O14654,Q04759,P45983,Q9Y6K9,P19838,Q07869,Q7Z7F1,P19793,P40763,Q04206,P19438,Q15628,Q12933	ENSG00000004660,ENSG00000006831,ENSG00000028137,ENSG00000050748,ENSG00000068366,ENSG00000076555,ENSG00000096968,ENSG00000105221,ENSG00000106617,ENSG00000109339,ENSG00000109819,ENSG00000110090,ENSG00000110931,ENSG00000111725,ENSG00000115138,ENSG00000115592,ENSG00000116678,ENSG00000117020,ENSG00000117394,ENSG00000118046,ENSG00000122585,ENSG00000123983,ENSG00000124253,ENSG00000131482,ENSG00000131791…	2.5744042413E0	1.21131E-13
hsa05130	Pathogenic Escherichia coli infection	53	61	13	609	2.09003	24.5283	40	22929	22969	0.17	8.39872E-10	P63261,P08571,P35222,Q9Y6Y9,P19338,Q71U36,Q13748,Q9BVA1,P04350,P07437,Q9BUF5,O00206,O60602	ENSG00000010810,ENSG00000015285,ENSG00000039068,ENSG00000067560,ENSG00000067900,ENSG00000070831,ENSG00000071051,ENSG00000075624,ENSG00000085733,ENSG00000092820,ENSG00000097007,ENSG00000101162,ENSG00000106299,ENSG00000111057,ENSG00000111229,ENSG00000116584,ENSG00000123416,ENSG00000127589,ENSG00000127824,ENSG00000130429,ENSG00000134308,ENSG00000134318,ENSG00000136950,ENSG00000137267,ENSG00000150093…	2.5044093995E0	8.23074E-9
hsa04722	Neurotrophin signaling pathway	124	126	30	592	4.82315	24.1935	94	22875	22969	0.41	1.10392E-20	P31749,P62158,O43524,P49841,P25963,Q15653,O00221,O14920,P51617,Q9NWZ3,O14654,P05412,Q16566,O75676,O75582,Q13233,Q99759,P49137,P45983,P19838,P04629,P04637,P27986,Q15118,P19174,P16885,O43353,Q04206,P08138,Q9Y4K3	ENSG00000002330,ENSG00000050748,ENSG00000051382,ENSG00000058404,ENSG00000067560,ENSG00000070808,ENSG00000070831,ENSG00000071242,ENSG00000072133,ENSG00000076984,ENSG00000078900,ENSG00000080815,ENSG00000087088,ENSG00000090376,ENSG00000097007,ENSG00000099942,ENSG00000100030,ENSG00000100485,ENSG00000102882,ENSG00000103653,ENSG00000105221,ENSG00000105647,ENSG00000105851,ENSG00000107263,ENSG00000108953…	2.5121958547E0	2.40409E-19
hsa04660	T cell receptor signaling pathway	115	114	26	596	4.18006	22.6087	89	22880	22969	0.39	2.58607E-17	P31749,O95999,Q9BXL7,P01100,P49841,P25963,Q15653,O00221,O15111,O14920,Q08881,P05412,Q04759,Q99558,O43318,P41279,Q9UDY8,Q9Y6K9,O95644,P19838,P27986,Q15118,P19174,Q7Z7F1,P42680,Q04206	ENSG00000010610,ENSG00000010810,ENSG00000043462,ENSG00000050748,ENSG00000051382,ENSG00000067560,ENSG00000070831,ENSG00000071051,ENSG00000072736,ENSG00000075711,ENSG00000076984,ENSG00000077264,ENSG00000081237,ENSG00000100030,ENSG00000100351,ENSG00000100485,ENSG00000100968,ENSG00000101096,ENSG00000101349,ENSG00000102245,ENSG00000102882,ENSG00000102908,ENSG00000105221,ENSG00000105647,ENSG00000105851…	2.4172379467E0	3.899E-16
hsa05120	Epithelial cell signaling in Helicobacter pylori infection	75	74	16	606	2.57235	21.3333	59	22910	22969	0.26	9.11574E-11	P42574,P25963,O15111,O14920,P05412,Q99558,P08581,P45983,Q9Y6K9,P19838,Q9Y239,P19174,P16885,Q7Z7F1,P12931,Q04206	ENSG00000033627,ENSG00000047249,ENSG00000050748,ENSG00000065559,ENSG00000070831,ENSG00000071553,ENSG00000100554,ENSG00000103653,ENSG00000104067,ENSG00000105929,ENSG00000106278,ENSG00000108262,ENSG00000109339,ENSG00000110719,ENSG00000112062,ENSG00000113070,ENSG00000113732,ENSG00000114573,ENSG00000116039,ENSG00000117410,ENSG00000128524,ENSG00000131100,ENSG00000136238,ENSG00000136888,ENSG00000137845…	2.3275000677E0	9.92603E-10
hsa05216	Thyroid cancer	34	34	7	615	1.1254	20.5882	27	22942	22969	0.12	2.47919E-5	P35222,P01106,P04629,P04637,P07949,P19793,P12270	ENSG00000039068,ENSG00000081059,ENSG00000100030,ENSG00000102882,ENSG00000108091,ENSG00000110092,ENSG00000114354,ENSG00000125618,ENSG00000126934,ENSG00000132170,ENSG00000133703,ENSG00000138293,ENSG00000138795,ENSG00000143171,ENSG00000143549,ENSG00000148737,ENSG00000152284,ENSG00000157764,ENSG00000169032,ENSG00000174775,ENSG00000204231,ENSG00000206289,ENSG00000213281,ENSG00000227322,ENSG00000228333…	2.2691755861E0	1.13005E-4
hsa05221	Acute myeloid leukemia	56	55	11	611	1.76849	19.6429	45	22924	22969	0.2	1.98809E-7	P31749,O15111,O14920,P01106,Q9Y6K9,P19838,P27986,P29590,Q7Z7F1,P40763,Q04206	ENSG00000002330,ENSG00000051382,ENSG00000078061,ENSG00000079102,ENSG00000081059,ENSG00000100030,ENSG00000100485,ENSG00000102096,ENSG00000102882,ENSG00000105221,ENSG00000105647,ENSG00000105851,ENSG00000108443,ENSG00000109906,ENSG00000110092,ENSG00000112033,ENSG00000115904,ENSG00000117020,ENSG00000117461,ENSG00000121879,ENSG00000122025,ENSG00000126561,ENSG00000126934,ENSG00000131759,ENSG00000132155…	2.2160754995E0	1.39166E-6
hsa05212	Pancreatic cancer	72	71	14	608	2.2508	19.4444	58	22911	22969	0.25	4.95883E-9	P31749,Q01094,P04626,O15111,O14920,P45983,Q9Y6K9,P19838,P04637,P27986,Q7Z7F1,P42224,P40763,Q04206	ENSG00000002330,ENSG00000006451,ENSG00000007968,ENSG00000017797,ENSG00000050748,ENSG00000051180,ENSG00000051382,ENSG00000070831,ENSG00000075651,ENSG00000078061,ENSG00000092969,ENSG00000100030,ENSG00000102882,ENSG00000105221,ENSG00000105647,ENSG00000105810,ENSG00000105851,ENSG00000106799,ENSG00000109339,ENSG00000110092,ENSG00000112242,ENSG00000112715,ENSG00000117020,ENSG00000117461,ENSG00000119630…	2.2078118607E0	4.22579E-8
hsa05220	Chronic myeloid leukemia	76	75	14	608	2.2508	18.4211	62	22907	22969	0.27	1.03506E-8	P31749,Q01094,Q13547,Q92769,P25963,O15111,O14920,P01106,Q9Y6K9,P19838,P04637,P27986,Q7Z7F1,Q04206	ENSG00000002330,ENSG00000007968,ENSG00000033327,ENSG00000051382,ENSG00000078061,ENSG00000085276,ENSG00000092969,ENSG00000097007,ENSG00000099942,ENSG00000100030,ENSG00000100485,ENSG00000102882,ENSG00000105221,ENSG00000105647,ENSG00000105810,ENSG00000105851,ENSG00000106799,ENSG00000110092,ENSG00000110395,ENSG00000111276,ENSG00000112242,ENSG00000114423,ENSG00000115904,ENSG00000117020,ENSG00000117461…	2.1409458823E0	8.453E-8
hsa04010	MAPK signaling pathway	281	289	50	572	8.03859	17.7936	231	22738	22969	1.01	5.06964E-27	P31749,P49407,P32121,P42574,P08571,Q9BQ95,P01100,P34931,P17066,P11142,O15111,O14920,P14778,P05412,P17612,P05771,O75676,O75582,Q13233,O43283,Q99558,Q99759,O43318,P41279,P49137,Q16644,Q8IW41,P45983,P52564,P01106,Q9Y6K9,P19838,Q00653,P22736,P04629,P04637,P16234,P09619,Q7Z7F1,Q9UQC1,Q01201,P62070,P11831,Q15750,Q9NYJ8,Q9UL54,Q04206,P19438,Q12933,Q9Y4K3	ENSG00000006116,ENSG00000006283,ENSG00000006432,ENSG00000007402,ENSG00000008735,ENSG00000011485,ENSG00000011566,ENSG00000026103,ENSG00000034152,ENSG00000050748,ENSG00000058335,ENSG00000065559,ENSG00000066468,ENSG00000067191,ENSG00000068078,ENSG00000068831,ENSG00000069764,ENSG00000069956,ENSG00000070193,ENSG00000070388,ENSG00000070831,ENSG00000071054,ENSG00000071242,ENSG00000072133,ENSG00000075388…	2.1522591162E0	3.31216E-25
hsa05214	Glioma	63	65	11	611	1.76849	17.4603	52	22917	22969	0.23	6.9567E-7	P31749,P62158,Q01094,P05771,P04637,P27986,P16234,P09619,P19174,P16885,P60484	ENSG00000007968,ENSG00000017427,ENSG00000051382,ENSG00000058404,ENSG00000070808,ENSG00000078061,ENSG00000100030,ENSG00000100311,ENSG00000100485,ENSG00000102882,ENSG00000105221,ENSG00000105647,ENSG00000105810,ENSG00000105851,ENSG00000110092,ENSG00000112242,ENSG00000115904,ENSG00000117020,ENSG00000117461,ENSG00000121879,ENSG00000124762,ENSG00000126583,ENSG00000126934,ENSG00000129946,ENSG00000132155…	2.0711888673E0	4.39843E-6
hsa05213	Endometrial cancer	52	52	9	613	1.44695	17.3077	43	22926	22969	0.19	7.77132E-6	P31749,P35222,P04626,O43524,P49841,P01106,P04637,P27986,P60484	ENSG00000002330,ENSG00000039068,ENSG00000044115,ENSG00000051382,ENSG00000066032,ENSG00000076242,ENSG00000078061,ENSG00000081059,ENSG00000100030,ENSG00000100485,ENSG00000102882,ENSG00000103126,ENSG00000105221,ENSG00000105647,ENSG00000105851,ENSG00000110092,ENSG00000115266,ENSG00000115904,ENSG00000117020,ENSG00000117461,ENSG00000121879,ENSG00000126767,ENSG00000126934,ENSG00000132155,ENSG00000132906…	2.0576864424E0	4.18234E-5
hsa05223	Non-small cell lung cancer	59	59	10	612	1.60772	16.9492	49	22920	22969	0.21	2.96409E-6	P31749,Q01094,P04626,O43524,P05771,P04637,P27986,P19174,P16885,P19793	ENSG00000002330,ENSG00000007968,ENSG00000051382,ENSG00000068028,ENSG00000077092,ENSG00000078061,ENSG00000100030,ENSG00000100485,ENSG00000101109,ENSG00000102882,ENSG00000105221,ENSG00000105647,ENSG00000105810,ENSG00000105851,ENSG00000110092,ENSG00000112242,ENSG00000115904,ENSG00000117020,ENSG00000117461,ENSG00000121879,ENSG00000126583,ENSG00000126934,ENSG00000132155,ENSG00000132906,ENSG00000133703…	2.0337976832E0	1.76049E-5
hsa04330	Notch signaling pathway	48	48	8	614	1.28617	16.6667	40	22929	22969	0.17	3.32215E-5	Q92793,Q09472,Q13547,Q92769,Q9Y618,P46531,Q9Y6R0,Q92831	ENSG00000004975,ENSG00000074181,ENSG00000080815,ENSG00000090932,ENSG00000091073,ENSG00000100060,ENSG00000100603,ENSG00000101384,ENSG00000106003,ENSG00000107404,ENSG00000108773,ENSG00000110042,ENSG00000114315,ENSG00000117362,ENSG00000124232,ENSG00000128917,ENSG00000133961,ENSG00000134250,ENSG00000135144,ENSG00000138433,ENSG00000143801,ENSG00000151694,ENSG00000159692,ENSG00000161021,ENSG00000161202…	2.0107249233E0	1.41552E-4
hsa03022	Basal transcription factors	42	42	7	615	1.1254	16.6667	35	22934	22969	0.15	1.03577E-4	P78347,P21675,Q15544,Q92750,P49848,P20226,Q00403	ENSG00000006704,ENSG00000028839,ENSG00000064313,ENSG00000102387,ENSG00000110768,ENSG00000111358,ENSG00000120656,ENSG00000122728,ENSG00000125651,ENSG00000130699,ENSG00000135801,ENSG00000140307,ENSG00000145736,ENSG00000148835,ENSG00000153767,ENSG00000162227,ENSG00000165417,ENSG00000166337,ENSG00000171703,ENSG00000178913,ENSG00000182521,ENSG00000185057,ENSG00000187325,ENSG00000187735,ENSG00000188342…	2.0093156244E0	3.9806E-4
hsa04540	Gap junction	87	95	14	608	2.2508	16.092	73	22896	22969	0.32	6.24018E-8	Q08828,P63096,P63092,P17612,P05771,P16234,P09619,P12931,Q71U36,Q13748,Q9BVA1,P04350,P07437,Q9BUF5	ENSG00000043591,ENSG00000061918,ENSG00000065135,ENSG00000078295,ENSG00000088256,ENSG00000096433,ENSG00000100030,ENSG00000100311,ENSG00000100485,ENSG00000101162,ENSG00000101333,ENSG00000102468,ENSG00000102882,ENSG00000104067,ENSG00000114353,ENSG00000115904,ENSG00000121281,ENSG00000123104,ENSG00000123416,ENSG00000126583,ENSG00000126934,ENSG00000127589,ENSG00000127824,ENSG00000129467,ENSG00000132155…	1.9771405083E0	4.5299E-7
hsa04062	Chemokine signaling pathway	188	187	30	592	4.82315	15.9574	158	22811	22969	0.69	2.39284E-15	Q08828,P31749,P49407,P32121,Q14289,O43524,P62873,P62879,P16520,Q9HAV0,O14775,P63211,P63096,P49841,P25963,Q15653,O15111,O14920,Q08881,P17612,P05771,Q05513,P14598,Q9Y6K9,P19838,P27986,Q7Z7F1,P42224,P40763,Q04206	ENSG00000000938,ENSG00000006074,ENSG00000006075,ENSG00000006210,ENSG00000006606,ENSG00000015285,ENSG00000050820,ENSG00000051382,ENSG00000065135,ENSG00000067560,ENSG00000067900,ENSG00000068831,ENSG00000070831,ENSG00000078295,ENSG00000081041,ENSG00000089159,ENSG00000096968,ENSG00000099942,ENSG00000100030,ENSG00000100077,ENSG00000100485,ENSG00000101333,ENSG00000101336,ENSG00000102882,ENSG00000102962…	1.9900938685E0	3.34998E-14
hsa05210	Colorectal cancer	83	83	13	609	2.09003	15.6627	70	22899	22969	0.3	2.55885E-7	P31749,P42574,P35222,P01100,P49841,P05412,P08581,P45983,P01106,P04637,P27986,P16234,P09619	ENSG00000002330,ENSG00000004975,ENSG00000050748,ENSG00000051382,ENSG00000067560,ENSG00000076242,ENSG00000078061,ENSG00000081059,ENSG00000087088,ENSG00000089685,ENSG00000092969,ENSG00000095002,ENSG00000100030,ENSG00000100485,ENSG00000102882,ENSG00000103126,ENSG00000104290,ENSG00000105221,ENSG00000105647,ENSG00000105851,ENSG00000106799,ENSG00000107404,ENSG00000109339,ENSG00000110092,ENSG00000111432…	1.9434843682E0	1.72943E-6
hsa04310	Wnt signaling pathway	156	156	24	598	3.85852	15.3846	132	22837	22969	0.57	3.41684E-12	P30153,P30154,Q92793,P68400,P19784,P35222,Q13616,Q09472,Q9Y297,Q9UKB1,P49841,P05412,P17612,P05771,O43318,P45983,P01106,O95644,P04637,P67775,P62714,P62877,Q9Y265,P63208	ENSG00000002745,ENSG00000004975,ENSG00000050748,ENSG00000058404,ENSG00000061492,ENSG00000066027,ENSG00000067560,ENSG00000067900,ENSG00000068971,ENSG00000070018,ENSG00000070808,ENSG00000072736,ENSG00000075290,ENSG00000078304,ENSG00000080815,ENSG00000081059,ENSG00000085741,ENSG00000087095,ENSG00000092377,ENSG00000100592,ENSG00000100888,ENSG00000100968,ENSG00000101096,ENSG00000101333,ENSG00000101849…	1.9377984604E0	4.18563E-11
hsa04114	Oocyte meiosis	106	108	16	606	2.57235	15.0943	90	22879	22969	0.39	1.84588E-8	P30153,P30154,Q08828,P10275,P62158,P24864,P24941,Q13616,Q9Y297,Q9UKB1,P17612,P67775,P62714,P06401,P62877,P63208	ENSG00000004897,ENSG00000017427,ENSG00000053900,ENSG00000058404,ENSG00000065613,ENSG00000066027,ENSG00000066923,ENSG00000068971,ENSG00000070808,ENSG00000071242,ENSG00000072133,ENSG00000072501,ENSG00000077935,ENSG00000078295,ENSG00000078304,ENSG00000087586,ENSG00000094880,ENSG00000096433,ENSG00000100030,ENSG00000100918,ENSG00000102882,ENSG00000107758,ENSG00000108055,ENSG00000108953,ENSG00000112029…	1.9038738041E0	1.39151E-7
hsa04530	Tight junction	136	136	20	602	3.21543	14.7059	116	22853	22969	0.51	4.98853E-10	P30153,P30154,P63261,P31749,P68400,P19784,P35222,P63096,P05771,P41743,Q04759,Q05513,P19105,P35580,P35579,P67775,P62714,P60484,P62070,P12931	ENSG00000006788,ENSG00000013297,ENSG00000027075,ENSG00000044115,ENSG00000060138,ENSG00000065135,ENSG00000066032,ENSG00000066405,ENSG00000067560,ENSG00000070831,ENSG00000072110,ENSG00000072415,ENSG00000073350,ENSG00000074211,ENSG00000075624,ENSG00000077522,ENSG00000078814,ENSG00000079819,ENSG00000081026,ENSG00000082397,ENSG00000085733,ENSG00000088367,ENSG00000091436,ENSG00000092054,ENSG00000101335…	1.8787223159E0	5.14606E-9
hsa04120	Ubiquitin mediated proteolysis	131	131	19	603	3.05466	14.5038	112	22857	22969	0.49	1.71788E-9	Q13490,Q13489,P98170,P38398,Q13616,Q9Y297,Q9UKB1,Q969H0,Q13233,O75925,Q9Y6X2,P29590,P62877,P63208,O15524,Q9UNE7,Q9Y4K3,P61077,O95071	ENSG00000003096,ENSG00000004897,ENSG00000008853,ENSG00000009335,ENSG00000033178,ENSG00000036257,ENSG00000044090,ENSG00000049167,ENSG00000049759,ENSG00000053900,ENSG00000069869,ENSG00000072401,ENSG00000077721,ENSG00000078043,ENSG00000078747,ENSG00000078967,ENSG00000079999,ENSG00000086758,ENSG00000094880,ENSG00000099804,ENSG00000100023,ENSG00000101871,ENSG00000102069,ENSG00000102858,ENSG00000103275…	1.8610356063E0	1.60336E-8
hsa04110	Cell cycle	119	119	17	605	2.73312	14.2857	102	22867	22969	0.44	1.55658E-8	Q13315,Q92793,P24864,P24941,O14757,Q13616,Q01094,Q09472,P49841,Q13547,Q92769,P01106,P04637,P12004,P78527,P62877,P63208	ENSG00000002822,ENSG00000004897,ENSG00000006634,ENSG00000007968,ENSG00000053900,ENSG00000072501,ENSG00000073111,ENSG00000076003,ENSG00000077935,ENSG00000079335,ENSG00000080839,ENSG00000081377,ENSG00000085840,ENSG00000091651,ENSG00000092969,ENSG00000093009,ENSG00000094804,ENSG00000094880,ENSG00000097007,ENSG00000097046,ENSG00000099860,ENSG00000100297,ENSG00000101224,ENSG00000101972,ENSG00000103479…	1.8404621749E0	1.22036E-7
hsa05020	Prion diseases	36	44	5	617	0.803859	13.8889	31	22938	22969	0.13	2.40344E-3	P18146,P11021,P17612,P46531,Q9UQC1	ENSG00000010810,ENSG00000021852,ENSG00000039537,ENSG00000087088,ENSG00000100030,ENSG00000102882,ENSG00000106804,ENSG00000112936,ENSG00000113600,ENSG00000115008,ENSG00000125538,ENSG00000126767,ENSG00000126934,ENSG00000135862,ENSG00000136244,ENSG00000142168,ENSG00000142875,ENSG00000149294,ENSG00000154654,ENSG00000157131,ENSG00000159189,ENSG00000161570,ENSG00000165059,ENSG00000168439,ENSG00000169032…	1.791131887E0	7.85123E-3
hsa04520	Adherens junction	80	80	11	611	1.76849	13.75	69	22900	22969	0.3	7.89524E-6	P63261,Q92793,P68400,P19784,P35222,Q09472,P04626,P46940,O43318,P08581,P12931	ENSG00000006607,ENSG00000010810,ENSG00000015285,ENSG00000019549,ENSG00000035403,ENSG00000039068,ENSG00000044115,ENSG00000066032,ENSG00000067560,ENSG00000070831,ENSG00000072110,ENSG00000075624,ENSG00000077522,ENSG00000077782,ENSG00000081059,ENSG00000087095,ENSG00000095637,ENSG00000100030,ENSG00000102882,ENSG00000104067,ENSG00000106299,ENSG00000106799,ENSG00000110400,ENSG00000111679,ENSG00000112290…	1.7875839986E0	4.18234E-5
hsa04012	ErbB signaling pathway	88	88	12	610	1.92926	13.6364	76	22893	22969	0.33	3.35534E-6	P31749,P04626,P21860,P49841,P05412,P05771,P45983,P01106,P27986,P19174,P16885,P12931	ENSG00000002330,ENSG00000050748,ENSG00000051382,ENSG00000058404,ENSG00000065559,ENSG00000070808,ENSG00000071051,ENSG00000076984,ENSG00000077264,ENSG00000078061,ENSG00000097007,ENSG00000099942,ENSG00000100030,ENSG00000100485,ENSG00000101349,ENSG00000102882,ENSG00000105221,ENSG00000105647,ENSG00000105851,ENSG00000108443,ENSG00000109321,ENSG00000109339,ENSG00000109458,ENSG00000110395,ENSG00000111276…	1.7793008183E0	1.87899E-5
hsa04930	Type II diabetes mellitus	52	52	7	615	1.1254	13.4615	45	22924	22969	0.2	4.0914E-4	Q15848,O14920,O14654,Q05513,P45983,P27986,O15524	ENSG00000006071,ENSG00000006283,ENSG00000050748,ENSG00000051382,ENSG00000067225,ENSG00000100030,ENSG00000102882,ENSG00000105647,ENSG00000105851,ENSG00000106633,ENSG00000109339,ENSG00000117461,ENSG00000120833,ENSG00000121879,ENSG00000129965,ENSG00000139515,ENSG00000141506,ENSG00000141837,ENSG00000143627,ENSG00000148408,ENSG00000151067,ENSG00000156515,ENSG00000157388,ENSG00000159399,ENSG00000160883…	1.7575650672E0	1.48503E-3
hsa04115	p53 signaling pathway	67	67	9	613	1.44695	13.4328	58	22911	22969	0.25	6.35814E-5	Q13315,P42574,P24864,P24941,O14757,P04637,Q9HB75,P60484,O14763	ENSG00000015475,ENSG00000017427,ENSG00000026103,ENSG00000048392,ENSG00000064012,ENSG00000075218,ENSG00000078900,ENSG00000080546,ENSG00000085117,ENSG00000087088,ENSG00000099860,ENSG00000103197,ENSG00000105327,ENSG00000105810,ENSG00000106366,ENSG00000110092,ENSG00000112378,ENSG00000112576,ENSG00000113328,ENSG00000115107,ENSG00000115129,ENSG00000116717,ENSG00000118971,ENSG00000120471,ENSG00000120868…	1.7577890544E0	2.59624E-4
hsa04914	Progesterone-mediated oocyte maturation	82	82	11	611	1.76849	13.4146	71	22898	22969	0.31	1.00612E-5	Q08828,P31749,P24941,P63096,P07900,P08238,P17612,P45983,P27986,Q13370,P06401	ENSG00000004897,ENSG00000017427,ENSG00000050748,ENSG00000051382,ENSG00000053900,ENSG00000065135,ENSG00000071242,ENSG00000072133,ENSG00000078061,ENSG00000078295,ENSG00000094880,ENSG00000100030,ENSG00000101224,ENSG00000102882,ENSG00000105221,ENSG00000105325,ENSG00000105647,ENSG00000105851,ENSG00000109339,ENSG00000112062,ENSG00000114353,ENSG00000116670,ENSG00000117020,ENSG00000117461,ENSG00000117676…	1.7589232861E0	4.93001E-5
hsa00240	Pyrimidine metabolism	103	103	13	609	2.09003	12.6214	90	22879	22969	0.39	3.19933E-6	P27708,O95602,Q9H9Y6,Q9GZS1,P52434,P62875,Q9Y2S0,O14802,Q9BUI4,P05423,Q9H1D9,O15318,Q9Y535	ENSG00000005075,ENSG00000007001,ENSG00000011052,ENSG00000013503,ENSG00000014138,ENSG00000025708,ENSG00000047230,ENSG00000047315,ENSG00000048392,ENSG00000062822,ENSG00000066379,ENSG00000076685,ENSG00000077514,ENSG00000094841,ENSG00000099817,ENSG00000100024,ENSG00000100142,ENSG00000100479,ENSG00000101868,ENSG00000102967,ENSG00000102978,ENSG00000103024,ENSG00000103202,ENSG00000105258,ENSG00000106628…	1.6912961577E0	1.84432E-5
hsa05340	Primary immunodeficiency	48	47	6	616	0.96463	12.5	42	22927	22969	0.18	1.57023E-3	Q8WV28,Q06187,Q9Y6K9,Q7Z7F1,O14836,Q96RJ3	ENSG00000010610,ENSG00000064490,ENSG00000076248,ENSG00000081237,ENSG00000101017,ENSG00000102245,ENSG00000105369,ENSG00000105639,ENSG00000111732,ENSG00000115085,ENSG00000128322,ENSG00000133111,ENSG00000143390,ENSG00000147168,ENSG00000152457,ENSG00000153563,ENSG00000160224,ENSG00000163600,ENSG00000166349,ENSG00000167286,ENSG00000168394,ENSG00000168685,ENSG00000172116,ENSG00000175097,ENSG00000177455…	1.6709134217E0	5.4958E-3
hsa04912	GnRH signaling pathway	97	99	12	610	1.92926	12.3711	85	22884	22969	0.37	9.39061E-6	Q08828,P62158,Q14289,P63092,P05412,P17612,P05771,Q13233,Q99759,P45983,P52564,P12931	ENSG00000034152,ENSG00000050748,ENSG00000058404,ENSG00000065559,ENSG00000069764,ENSG00000070808,ENSG00000070831,ENSG00000075651,ENSG00000076984,ENSG00000078295,ENSG00000081248,ENSG00000085511,ENSG00000087245,ENSG00000088256,ENSG00000096433,ENSG00000100030,ENSG00000100078,ENSG00000100485,ENSG00000101333,ENSG00000102001,ENSG00000102882,ENSG00000104826,ENSG00000109163,ENSG00000109339,ENSG00000112062…	1.6669896915E0	4.71939E-5
hsa04350	TGF-beta signaling pathway	90	90	11	611	1.76849	12.2222	79	22890	22969	0.34	2.47194E-5	P30153,P30154,Q92793,Q13616,Q09472,P01106,P67775,P62714,P62877,P63208,P08047	ENSG00000011465,ENSG00000039319,ENSG00000049323,ENSG00000067560,ENSG00000067900,ENSG00000080839,ENSG00000090539,ENSG00000092969,ENSG00000100030,ENSG00000101144,ENSG00000101665,ENSG00000102882,ENSG00000103479,ENSG00000104899,ENSG00000105664,ENSG00000106799,ENSG00000107779,ENSG00000108443,ENSG00000108854,ENSG00000111537,ENSG00000112175,ENSG00000113296,ENSG00000113658,ENSG00000114739,ENSG00000115170…	1.6518058741E0	1.13005E-4
hsa04370	VEGF signaling pathway	74	74	9	613	1.44695	12.1622	65	22904	22969	0.28	1.39586E-4	P31749,P05771,P49137,Q16644,O95644,P27986,P19174,P16885,P12931	ENSG00000002330,ENSG00000027869,ENSG00000051382,ENSG00000063176,ENSG00000069764,ENSG00000070831,ENSG00000072736,ENSG00000073756,ENSG00000089159,ENSG00000100030,ENSG00000100078,ENSG00000100968,ENSG00000101096,ENSG00000102882,ENSG00000102908,ENSG00000105221,ENSG00000105647,ENSG00000105851,ENSG00000106211,ENSG00000107758,ENSG00000112062,ENSG00000112715,ENSG00000116711,ENSG00000117020,ENSG00000117215…	1.6435392183E0	5.26131E-4
hsa04664	Fc epsilon RI signaling pathway	83	83	10	612	1.60772	12.0482	73	22896	22969	0.32	6.51217E-5	P31749,Q06187,P05771,P43405,P45983,P52564,P27986,Q15118,P19174,P16885	ENSG00000010810,ENSG00000033327,ENSG00000034152,ENSG00000043462,ENSG00000050748,ENSG00000051382,ENSG00000065559,ENSG00000069764,ENSG00000076984,ENSG00000100030,ENSG00000100078,ENSG00000100485,ENSG00000102882,ENSG00000105221,ENSG00000105647,ENSG00000105851,ENSG00000109339,ENSG00000112062,ENSG00000113520,ENSG00000113525,ENSG00000115904,ENSG00000116711,ENSG00000117020,ENSG00000117215,ENSG00000117461…	1.6341108711E0	2.60487E-4
hsa04670	Leukocyte transendothelial migration	113	113	13	609	2.09003	11.5044	100	22869	22969	0.44	9.02421E-6	P63261,P35222,Q14289,P63096,Q08881,P05771,P19105,P14598,P27986,P19174,P16885,Q15669,P42681	ENSG00000002586,ENSG00000005844,ENSG00000007952,ENSG00000013297,ENSG00000035403,ENSG00000044115,ENSG00000050820,ENSG00000051382,ENSG00000051523,ENSG00000065135,ENSG00000066032,ENSG00000066405,ENSG00000067560,ENSG00000067900,ENSG00000070831,ENSG00000072110,ENSG00000074771,ENSG00000075624,ENSG00000077522,ENSG00000079337,ENSG00000087245,ENSG00000089159,ENSG00000090339,ENSG00000091428,ENSG00000092820…	1.5854984644E0	4.65459E-5
hsa05218	Melanoma	70	70	8	614	1.28617	11.4286	62	22907	22969	0.27	5.00333E-4	P31749,Q01094,P08581,P04637,P27986,P16234,P09619,P60484	ENSG00000002330,ENSG00000007968,ENSG00000017427,ENSG00000019991,ENSG00000039068,ENSG00000051382,ENSG00000070193,ENSG00000070388,ENSG00000075388,ENSG00000077782,ENSG00000078061,ENSG00000078579,ENSG00000100030,ENSG00000100311,ENSG00000102466,ENSG00000102678,ENSG00000102882,ENSG00000105221,ENSG00000105550,ENSG00000105647,ENSG00000105810,ENSG00000105851,ENSG00000107831,ENSG00000110092,ENSG00000111241…	1.5715100482E0	1.78301E-3
hsa04916	Melanogenesis	99	101	11	611	1.76849	11.1111	88	22881	22969	0.38	6.04952E-5	Q08828,P62158,Q92793,Q8TEY5,P35222,Q09472,P63096,P63092,P49841,P17612,P05771	ENSG00000002745,ENSG00000004975,ENSG00000049130,ENSG00000058404,ENSG00000060566,ENSG00000061492,ENSG00000065135,ENSG00000070808,ENSG00000075290,ENSG00000077498,ENSG00000078295,ENSG00000078401,ENSG00000080166,ENSG00000081059,ENSG00000085741,ENSG00000087258,ENSG00000100030,ENSG00000101333,ENSG00000101440,ENSG00000102882,ENSG00000104290,ENSG00000105989,ENSG00000107165,ENSG00000107175,ENSG00000107404…	1.54352365E0	2.52278E-4
hsa05016	Huntington's disease	174	174	18	604	2.89389	10.3448	156	22813	22969	0.68	8.75264E-7	P05141,P12236,P25705,P42574,Q92793,Q00610,Q8TEY5,Q09472,Q13547,Q92769,P04637,P52434,P62875,Q96ST3,P08047,Q92750,P20226,P21980	ENSG00000004779,ENSG00000005075,ENSG00000006125,ENSG00000010256,ENSG00000023228,ENSG00000028839,ENSG00000042753,ENSG00000047315,ENSG00000060566,ENSG00000064012,ENSG00000065518,ENSG00000070371,ENSG00000073578,ENSG00000078668,ENSG00000084093,ENSG00000087088,ENSG00000089902,ENSG00000090266,ENSG00000099624,ENSG00000099795,ENSG00000099817,ENSG00000100142,ENSG00000100246,ENSG00000101333,ENSG00000102978…	1.4720273806E0	5.36099E-6
hsa04720	Long-term potentiation	68	70	7	615	1.1254	10.2941	61	22908	22969	0.27	2.06446E-3	Q08828,P62158,Q92793,Q09472,P17612,Q16566,P05771	ENSG00000058272,ENSG00000058404,ENSG00000070808,ENSG00000071242,ENSG00000072133,ENSG00000078061,ENSG00000079337,ENSG00000096433,ENSG00000100030,ENSG00000101333,ENSG00000102882,ENSG00000105464,ENSG00000107758,ENSG00000116473,ENSG00000117676,ENSG00000120251,ENSG00000120910,ENSG00000123104,ENSG00000126583,ENSG00000126934,ENSG00000127314,ENSG00000128272,ENSG00000132155,ENSG00000133703,ENSG00000135447…	1.4526554906E0	6.97645E-3
hsa05211	Renal cell carcinoma	68	69	7	615	1.1254	10.2941	61	22908	22969	0.27	2.06446E-3	P31749,Q92793,Q09472,P05412,P08581,P27986,P62877	ENSG00000019991,ENSG00000051382,ENSG00000070831,ENSG00000077264,ENSG00000078061,ENSG00000091483,ENSG00000092969,ENSG00000099942,ENSG00000100030,ENSG00000100311,ENSG00000100485,ENSG00000100644,ENSG00000101349,ENSG00000102882,ENSG00000103363,ENSG00000105221,ENSG00000105647,ENSG00000105851,ENSG00000107263,ENSG00000108094,ENSG00000109458,ENSG00000112715,ENSG00000115904,ENSG00000116016,ENSG00000116473…	1.4526554906E0	6.97645E-3
hsa04730	Long-term depression	69	69	7	615	1.1254	10.1449	62	22907	22969	0.27	2.24635E-3	P30153,P30154,P63096,P63092,P05771,P67775,P62714	ENSG00000017427,ENSG00000061918,ENSG00000065135,ENSG00000069764,ENSG00000078061,ENSG00000087258,ENSG00000088256,ENSG00000089250,ENSG00000096433,ENSG00000100030,ENSG00000100078,ENSG00000101333,ENSG00000102882,ENSG00000106341,ENSG00000114353,ENSG00000116711,ENSG00000117215,ENSG00000120063,ENSG00000120088,ENSG00000120251,ENSG00000123104,ENSG00000123739,ENSG00000125675,ENSG00000126583,ENSG00000126934…	1.4363513159E0	7.46244E-3
hsa04060	Cytokine-cytokine receptor interaction	286	286	28	594	4.50161	9.79021	258	22711	22969	1.12	2.9232E-9	Q9UNE0,O95256,Q13478,Q9NPH3,P14778,Q9H293,P01589,P15260,P08581,P16234,P09619,O14788,O43508,O95150,P08138,Q02223,Q9Y5U5,Q9NS68,P19438,O75509,Q93038,Q9HAV5,P28908,O14763,Q9UBN6,O14836,Q96RJ3,Q969Z4	ENSG00000006074,ENSG00000006075,ENSG00000006210,ENSG00000006327,ENSG00000006606,ENSG00000016402,ENSG00000019991,ENSG00000026036,ENSG00000026103,ENSG00000028137,ENSG00000037280,ENSG00000049130,ENSG00000049249,ENSG00000056736,ENSG00000077238,ENSG00000081041,ENSG00000081985,ENSG00000090554,ENSG00000091181,ENSG00000092969,ENSG00000095752,ENSG00000096996,ENSG00000099985,ENSG00000100311,ENSG00000100368…	1.4229702735E0	2.6043E-8
hsa04510	Focal adhesion	207	207	20	602	3.21543	9.66184	187	22782	22969	0.81	6.55773E-7	P63261,P31749,Q13490,Q13489,P98170,Q03135,P35222,P04626,P49841,P05412,P05771,P08581,P45983,P19105,Q9H1R3,P27986,P16234,P09619,P60484,P12931	ENSG00000002330,ENSG00000005884,ENSG00000005961,ENSG00000010810,ENSG00000017427,ENSG00000019991,ENSG00000029559,ENSG00000035403,ENSG00000037280,ENSG00000041982,ENSG00000050555,ENSG00000050748,ENSG00000050820,ENSG00000051382,ENSG00000053747,ENSG00000056345,ENSG00000058085,ENSG00000058272,ENSG00000058335,ENSG00000060718,ENSG00000065534,ENSG00000067560,ENSG00000067900,ENSG00000070831,ENSG00000072110…	1.3980922409E0	4.28439E-6
hsa04910	Insulin signaling pathway	137	139	13	609	2.09003	9.48905	124	22845	22969	0.54	7.06694E-5	P31749,P62158,P49327,P49841,O14920,O14654,P17612,P41743,Q05513,P45983,P27986,Q13370,O15524	ENSG00000002330,ENSG00000005249,ENSG00000044446,ENSG00000050748,ENSG00000051382,ENSG00000067177,ENSG00000068976,ENSG00000072310,ENSG00000076555,ENSG00000078061,ENSG00000079277,ENSG00000079435,ENSG00000095637,ENSG00000099875,ENSG00000099942,ENSG00000100030,ENSG00000100485,ENSG00000100504,ENSG00000100994,ENSG00000102882,ENSG00000102893,ENSG00000103197,ENSG00000104812,ENSG00000105221,ENSG00000105647…	1.3693370781E0	2.77024E-4
hsa00230	Purine metabolism	163	163	15	607	2.41158	9.20245	148	22821	22969	0.64	2.88081E-5	Q08828,Q13370,Q08499,O95602,Q9H9Y6,Q9GZS1,P52434,P62875,Q9Y2S0,O14802,Q9BUI4,P05423,Q9H1D9,O15318,Q9Y535	ENSG00000004455,ENSG00000005075,ENSG00000011052,ENSG00000013503,ENSG00000014138,ENSG00000035687,ENSG00000047315,ENSG00000048392,ENSG00000054179,ENSG00000061918,ENSG00000062822,ENSG00000065989,ENSG00000066379,ENSG00000067225,ENSG00000070019,ENSG00000073417,ENSG00000076685,ENSG00000077514,ENSG00000078295,ENSG00000095464,ENSG00000099817,ENSG00000100142,ENSG00000100479,ENSG00000100938,ENSG00000101868…	1.3377455799E0	1.25475E-4
hsa04020	Calcium signaling pathway	174	176	16	606	2.57235	9.1954	158	22811	22969	0.69	1.58936E-5	Q08828,P05141,P12236,P62158,P04626,P21860,Q14289,P63092,P17612,Q16566,P05771,Q9H1R3,P16234,P09619,P19174,P16885	ENSG00000004468,ENSG00000006283,ENSG00000006638,ENSG00000007171,ENSG00000043591,ENSG00000044446,ENSG00000050628,ENSG00000058404,ENSG00000058668,ENSG00000060558,ENSG00000063176,ENSG00000065534,ENSG00000067177,ENSG00000067842,ENSG00000070808,ENSG00000070961,ENSG00000074370,ENSG00000075073,ENSG00000078295,ENSG00000078668,ENSG00000081248,ENSG00000083454,ENSG00000088256,ENSG00000089041,ENSG00000089250…	1.3381118579E0	7.59792E-5
hsa04630	Jak-STAT signaling pathway	154	154	13	609	2.09003	8.44156	141	22828	22969	0.61	2.30227E-4	P31749,Q92793,Q09472,P01589,P15260,P01106,P27986,O75925,Q9Y6X2,O15524,P42224,P40763,P42226	ENSG00000016402,ENSG00000051382,ENSG00000077238,ENSG00000078043,ENSG00000081985,ENSG00000091181,ENSG00000095752,ENSG00000096968,ENSG00000096996,ENSG00000099985,ENSG00000100368,ENSG00000100385,ENSG00000100485,ENSG00000103522,ENSG00000104432,ENSG00000105221,ENSG00000105229,ENSG00000105397,ENSG00000105639,ENSG00000105647,ENSG00000105851,ENSG00000108342,ENSG00000109471,ENSG00000110092,ENSG00000110324…	1.240114331E0	8.51404E-4
hsa04144	Endocytosis	202	211	17	605	2.73312	8.41584	185	22784	22969	0.81	2.76417E-5	P49407,P32121,Q00610,P21860,P34931,P17066,P11142,P01589,P41743,Q05513,P08581,P04629,P16234,Q9UQC1,P07949,P12931,Q9Y4K3	ENSG00000006125,ENSG00000009844,ENSG00000013016,ENSG00000024422,ENSG00000029725,ENSG00000042753,ENSG00000043591,ENSG00000047365,ENSG00000049283,ENSG00000049759,ENSG00000059915,ENSG00000063245,ENSG00000066468,ENSG00000068078,ENSG00000069869,ENSG00000070371,ENSG00000070831,ENSG00000072134,ENSG00000072274,ENSG00000072818,ENSG00000074319,ENSG00000075651,ENSG00000078747,ENSG00000079805,ENSG00000083937…	1.2414428752E0	1.23131E-4
								#DIV/0!	#DIV/0!

## Sheet: DG
#term		term_size	term_size_in_genome	list1_positives	list1_negatives	list1_percentage	percentage of KEGG pathway	list2_positives	list2_negatives	list2_percentage	list1_positive_ids	list2_positive_ids	odds_ratio_log	pvalue	adj_pvalue
hsa04060	Cytokine-cytokine receptor interaction	271	286	70	340	17.0732	25.8303	201	22974	0.87	P19875,P19876,P25445,P29965,P01589,P03971,P22301,P01583,P01584,P51681,P10145,P60568,P15248,P01375,P01374,P05231,P14210,P01579,P25024,P48023,P20809,P04141,P09919,P01588,P29459,P21583,P01236,P20333,P12643,P12644,P25942,P09341,P25025,Q07011,P02778,P32302,P32248,P01574,P29460,P35225,Q16552,P08476,Q06643,Q07325,P01127,P22362,P13500,P10147,P13236,P13501,P51671,Q92583,O00626,P42830,P43489,P50591,P78556,…	ENSG00000006074,ENSG00000006327,ENSG00000006606,ENSG00000016402,ENSG00000026036,ENSG00000027697,ENSG00000037280,ENSG00000048462,ENSG00000054967,ENSG00000056736,ENSG00000064300,ENSG00000067182,ENSG00000077238,ENSG00000081985,ENSG00000090554,ENSG00000091181,ENSG00000092969,ENSG00000096996,ENSG00000099985,ENSG00000100368,ENSG00000100385,ENSG00000101144,ENSG00000102755,ENSG00000103522,ENSG00000104432…	3.1583631371E0	7.21741E-62	1.41461E-59
hsa05219	Bladder cancer	42	42	12	398	2.92683	28.5714	30	23145	0.13	P38936,P04637,P10145,P04626,O00716,P03956,P01106,P07996,P14780,P00533,P49767,P24385	ENSG00000007968,ENSG00000025708,ENSG00000035664,ENSG00000039068,ENSG00000068028,ENSG00000068078,ENSG00000078061,ENSG00000087245,ENSG00000100030,ENSG00000100784,ENSG00000101412,ENSG00000102882,ENSG00000112715,ENSG00000119630,ENSG00000126934,ENSG00000132155,ENSG00000133703,ENSG00000135446,ENSG00000135679,ENSG00000138798,ENSG00000139687,ENSG00000147889,ENSG00000157764,ENSG00000165197,ENSG00000167657…	3.1467913163E0	4.48348E-12	8.78763E-11
hsa04621	NOD-like receptor signaling pathway	62	68	17	393	4.14634	27.4194	45	23130	0.19	P19875,P01584,P10145,P01375,P05231,P07900,P98170,P09341,P13500,P13501,P51671,O43353,P19838,P21580,Q9ULZ3,P25963,Q9HC29	ENSG00000023445,ENSG00000050748,ENSG00000055208,ENSG00000064012,ENSG00000073009,ENSG00000081770,ENSG00000087077,ENSG00000091106,ENSG00000091592,ENSG00000096384,ENSG00000100030,ENSG00000100324,ENSG00000102882,ENSG00000103313,ENSG00000104365,ENSG00000104825,ENSG00000105483,ENSG00000106100,ENSG00000107643,ENSG00000108688,ENSG00000108700,ENSG00000109339,ENSG00000110330,ENSG00000112062,ENSG00000112851…	3.1016269976E0	3.14664E-16	1.23348E-14
hsa04620	Toll-like receptor signaling pathway	101	107	23	387	5.60976	22.7723	78	23097	0.34	P01584,P10145,P01375,P05231,P29459,P10451,P25942,P02778,Q92985,P01574,P29460,Q07325,P10147,P13236,P13501,O60603,P19838,P18428,P33681,O14625,P42336,P25963,P42081	ENSG00000034152,ENSG00000050748,ENSG00000051382,ENSG00000055208,ENSG00000064012,ENSG00000065559,ENSG00000073009,ENSG00000076984,ENSG00000078902,ENSG00000100030,ENSG00000100324,ENSG00000101916,ENSG00000102882,ENSG00000104365,ENSG00000105221,ENSG00000105647,ENSG00000105851,ENSG00000107643,ENSG00000107968,ENSG00000108984,ENSG00000109339,ENSG00000112062,ENSG00000115415,ENSG00000117020,ENSG00000117461…	2.8678187142E0	1.6794E-19	1.09721E-17
hsa05340	Primary immunodeficiency	41	47	9	401	2.19512	21.9512	32	23143	0.14	Q06187,P29965,P15918,P55895,Q03518,P25942,Q9Y6W8,Q8WV28,Q9GZX7	ENSG00000010610,ENSG00000064490,ENSG00000073009,ENSG00000076248,ENSG00000081237,ENSG00000105369,ENSG00000105639,ENSG00000115085,ENSG00000128322,ENSG00000133111,ENSG00000143390,ENSG00000147168,ENSG00000152457,ENSG00000153563,ENSG00000159958,ENSG00000160224,ENSG00000167286,ENSG00000168685,ENSG00000172116,ENSG00000177455,ENSG00000179583,ENSG00000182866,ENSG00000196839,ENSG00000198851,ENSG00000204267…	2.7869748852E0	2.84521E-8	3.28036E-7
hsa05222	Small cell lung cancer	90	90	19	391	4.63415	21.1111	71	23104	0.31	P60484,P04637,P35228,P10415,P35354,P98170,Q07817,Q00534,O00716,P02751,P55268,P01106,P19838,Q13077,Q13309,P42336,P25963,Q12933,P24385	ENSG00000005884,ENSG00000005961,ENSG00000007968,ENSG00000023445,ENSG00000033800,ENSG00000050555,ENSG00000051382,ENSG00000053747,ENSG00000058085,ENSG00000073009,ENSG00000076604,ENSG00000077092,ENSG00000078043,ENSG00000081052,ENSG00000082512,ENSG00000091128,ENSG00000091136,ENSG00000091409,ENSG00000101412,ENSG00000101680,ENSG00000104365,ENSG00000105173,ENSG00000105221,ENSG00000105229,ENSG00000105647…	2.7608125838E0	1.12033E-15	3.65974E-14
hsa05215	Prostate cancer	88	89	17	393	4.14634	19.3182	71	23104	0.31	P10275,P60484,P38936,P04637,P10415,P09211,P04626,P07900,P07288,O00716,P01127,P19838,P00533,P42336,O43889,P25963,P24385	ENSG00000002330,ENSG00000005339,ENSG00000007968,ENSG00000017427,ENSG00000027644,ENSG00000049319,ENSG00000051382,ENSG00000060566,ENSG00000066468,ENSG00000073009,ENSG00000077782,ENSG00000078061,ENSG00000081059,ENSG00000082701,ENSG00000096384,ENSG00000100030,ENSG00000100393,ENSG00000100485,ENSG00000101412,ENSG00000102882,ENSG00000104365,ENSG00000105173,ENSG00000105221,ENSG00000105647,ENSG00000105851…	2.6444848968E0	1.72696E-13	4.83547E-12
hsa04210	Apoptosis	86	92	16	394	3.90244	18.6047	70	23105	0.3	P25445,P04637,P01583,P01584,P01375,P10415,P48023,P98170,Q07817,P01138,P50591,O15519,P19838,P42336,P25963,Q12933	ENSG00000002330,ENSG00000003400,ENSG00000005249,ENSG00000006062,ENSG00000014216,ENSG00000015475,ENSG00000023445,ENSG00000051382,ENSG00000064012,ENSG00000067182,ENSG00000072062,ENSG00000073009,ENSG00000087088,ENSG00000090376,ENSG00000100368,ENSG00000102871,ENSG00000104365,ENSG00000105221,ENSG00000105647,ENSG00000105851,ENSG00000107758,ENSG00000108946,ENSG00000110330,ENSG00000114302,ENSG00000115594…	2.5955468942E0	1.6569E-12	4.05941E-11
hsa04623	Cytosolic DNA-sensing pathway	55	55	10	400	2.43902	18.1818	45	23130	0.19	P01584,P05231,P02778,Q92985,P01574,P13236,P13501,P19838,Q9ULZ3,P25963	ENSG00000013503,ENSG00000073009,ENSG00000088888,ENSG00000100413,ENSG00000104365,ENSG00000104825,ENSG00000107201,ENSG00000113356,ENSG00000120235,ENSG00000120242,ENSG00000121851,ENSG00000124256,ENSG00000126456,ENSG00000129465,ENSG00000132664,ENSG00000137033,ENSG00000137080,ENSG00000137275,ENSG00000137752,ENSG00000143466,ENSG00000147873,ENSG00000147885,ENSG00000148606,ENSG00000150782,ENSG00000160710…	2.5533438113E0	3.29023E-8	3.41062E-7
hsa04672	Intestinal immune network for IgA production	84	84	15	395	3.65854	17.8571	69	23106	0.3	P01833,P29965,P22301,P60568,P05231,P25942,P33681,Q9Y275,Q9Y6W8,Q9GZX7,Q13477,Q9NRJ3,P40933,Q13261,P42081	ENSG00000006062,ENSG00000048462,ENSG00000092969,ENSG00000107562,ENSG00000111321,ENSG00000113520,ENSG00000113525,ENSG00000115232,ENSG00000119699,ENSG00000121966,ENSG00000131142,ENSG00000139626,ENSG00000159958,ENSG00000160223,ENSG00000161955,ENSG00000168384,ENSG00000173585,ENSG00000178562,ENSG00000179344,ENSG00000184451,ENSG00000196126,ENSG00000198502,ENSG00000204252,ENSG00000204257,ENSG00000204276…	2.5429055346E0	1.54185E-11	2.51836E-10
hsa05330	Allograft rejection	84	96	15	395	3.65854	17.8571	69	23106	0.3	P25445,P29965,P22301,P60568,P01375,P01579,P48023,P29459,P25942,P17693,P29460,P10144,P14222,P33681,P42081	ENSG00000113520,ENSG00000113525,ENSG00000137403,ENSG00000168384,ENSG00000178562,ENSG00000179344,ENSG00000196126,ENSG00000198502,ENSG00000204252,ENSG00000204257,ENSG00000204276,ENSG00000204525,ENSG00000204592,ENSG00000204642,ENSG00000206239,ENSG00000206291,ENSG00000206292,ENSG00000206305,ENSG00000206308,ENSG00000206493,ENSG00000206503,ENSG00000206509,ENSG00000223793,ENSG00000223865,ENSG00000224103…	2.5429055346E0	1.54185E-11	2.51836E-10
hsa04940	Type I diabetes mellitus	90	104	16	394	3.90244	17.7778	74	23101	0.32	P25445,P01583,P01584,P60568,P01375,P01374,P01579,P48023,Q99259,P29459,P17693,P29460,P10144,P14222,P33681,P42081	ENSG00000003147,ENSG00000054356,ENSG00000109472,ENSG00000129965,ENSG00000136750,ENSG00000137403,ENSG00000144381,ENSG00000155093,ENSG00000168384,ENSG00000178562,ENSG00000179344,ENSG00000196126,ENSG00000198502,ENSG00000204252,ENSG00000204257,ENSG00000204276,ENSG00000204525,ENSG00000204592,ENSG00000204642,ENSG00000206239,ENSG00000206291,ENSG00000206292,ENSG00000206305,ENSG00000206308,ENSG00000206493…	2.5398039054E0	3.45362E-12	7.52122E-11
hsa04640	Hematopoietic cell lineage	87	94	15	395	3.65854	17.2414	72	23103	0.31	P09693,P01589,P01583,P01584,P01375,P05231,P16070,P20809,P04141,P09919,P01588,P21583,P28907,P06734,P09603	ENSG00000005884,ENSG00000005961,ENSG00000010278,ENSG00000010610,ENSG00000012124,ENSG00000056345,ENSG00000072274,ENSG00000077238,ENSG00000085063,ENSG00000090534,ENSG00000090554,ENSG00000091181,ENSG00000091409,ENSG00000104432,ENSG00000107447,ENSG00000110448,ENSG00000113520,ENSG00000113525,ENSG00000115232,ENSG00000115590,ENSG00000115594,ENSG00000115705,ENSG00000116824,ENSG00000119535,ENSG00000122025…	2.5002160754E0	2.61335E-11	3.94013E-10
hsa04630	Jak-STAT signaling pathway	154	154	26	384	6.34146	16.8831	128	23047	0.55	P01589,P22301,P60568,P15248,P05231,P01579,P20809,P04141,P09919,P01588,P29459,P01236,Q07817,P30279,P30281,P01574,P29460,P35225,P01106,P11309,P42229,P42336,Q9NPF7,P24385,P40933,Q13261	ENSG00000005339,ENSG00000016402,ENSG00000027697,ENSG00000033800,ENSG00000051382,ENSG00000077238,ENSG00000078043,ENSG00000081985,ENSG00000091181,ENSG00000096968,ENSG00000096996,ENSG00000099985,ENSG00000100368,ENSG00000100385,ENSG00000100393,ENSG00000100485,ENSG00000103522,ENSG00000104432,ENSG00000105221,ENSG00000105229,ENSG00000105397,ENSG00000105639,ENSG00000105647,ENSG00000105851,ENSG00000110324…	2.5007146096E0	2.06968E-18	1.01414E-16
hsa04115	p53 signaling pathway	67	67	11	399	2.68293	16.4179	56	23119	0.24	P25445,P60484,P38936,P04637,P05121,Q00534,P30279,P30281,P07996,O75293,P24385	ENSG00000015475,ENSG00000017427,ENSG00000048392,ENSG00000064012,ENSG00000075218,ENSG00000078900,ENSG00000080546,ENSG00000085117,ENSG00000087088,ENSG00000103197,ENSG00000105173,ENSG00000105327,ENSG00000112378,ENSG00000113328,ENSG00000115107,ENSG00000115129,ENSG00000116717,ENSG00000120471,ENSG00000120868,ENSG00000120889,ENSG00000123374,ENSG00000130222,ENSG00000130766,ENSG00000132906,ENSG00000134057…	2.4319922344E0	2.05736E-8	2.52027E-7
hsa04062	Chemokine signaling pathway	186	187	30	380	7.31707	16.129	156	23019	0.67	P19875,P19876,P51681,P10145,P25024,P09341,P25025,P02778,P32302,P32248,Q07325,P22362,P13500,P10147,P13236,P13501,P51671,Q92583,O00626,P42830,P19838,P78556,O14625,P42336,Q05655,Q99731,P25963,Q16663,Q9NRJ3,P78423	ENSG00000000938,ENSG00000006074,ENSG00000006606,ENSG00000015285,ENSG00000050820,ENSG00000051382,ENSG00000065135,ENSG00000067560,ENSG00000067606,ENSG00000067900,ENSG00000068831,ENSG00000069966,ENSG00000070831,ENSG00000072062,ENSG00000073009,ENSG00000078295,ENSG00000078369,ENSG00000082701,ENSG00000089159,ENSG00000096968,ENSG00000099942,ENSG00000100030,ENSG00000100077,ENSG00000100485,ENSG00000101333…	2.4552453625E0	1.8189E-20	1.78252E-18
hsa05014	Amyotrophic lateral sclerosis	57	63	9	401	2.19512	15.7895	48	23127	0.21	P00441,P04637,P01375,P29475,P10415,Q12879,P20333,Q07817,Q05586	ENSG00000002330,ENSG00000003393,ENSG00000015475,ENSG00000034152,ENSG00000067182,ENSG00000087088,ENSG00000100285,ENSG00000104722,ENSG00000104725,ENSG00000105464,ENSG00000107758,ENSG00000108984,ENSG00000110436,ENSG00000112062,ENSG00000112619,ENSG00000120251,ENSG00000120868,ENSG00000120910,ENSG00000121691,ENSG00000130204,ENSG00000132906,ENSG00000135406,ENSG00000136238,ENSG00000136986,ENSG00000137752…	2.3808181842E0	5.71529E-7	4.26588E-6
hsa05218	Melanoma	70	70	11	399	2.68293	15.7143	59	23116	0.25	P60484,P38936,P04637,P14210,Q00534,O00716,P01127,P00533,P55075,P42336,P24385	ENSG00000002330,ENSG00000007968,ENSG00000017427,ENSG00000039068,ENSG00000051382,ENSG00000070193,ENSG00000070388,ENSG00000075388,ENSG00000077782,ENSG00000078061,ENSG00000078579,ENSG00000100030,ENSG00000101412,ENSG00000102466,ENSG00000102678,ENSG00000102882,ENSG00000105221,ENSG00000105550,ENSG00000105647,ENSG00000105851,ENSG00000105976,ENSG00000111241,ENSG00000113578,ENSG00000113721,ENSG00000114279…	2.3796767094E0	3.30621E-8	3.41062E-7
hsa05212	Pancreatic cancer	71	71	11	399	2.68293	15.493	60	23115	0.26	P51587,P04637,P04626,Q07817,Q00534,O00716,P19838,P00533,P49767,P42336,P24385	ENSG00000002330,ENSG00000006451,ENSG00000007968,ENSG00000017797,ENSG00000050748,ENSG00000051180,ENSG00000051382,ENSG00000070831,ENSG00000073009,ENSG00000075651,ENSG00000078061,ENSG00000092969,ENSG00000100030,ENSG00000101412,ENSG00000102882,ENSG00000104365,ENSG00000105221,ENSG00000105647,ENSG00000105851,ENSG00000106799,ENSG00000107643,ENSG00000109339,ENSG00000112715,ENSG00000115415,ENSG00000117020…	2.3628263301E0	3.85193E-8	3.7749E-7
hsa05332	Graft-versus-host disease	87	99	13	397	3.17073	14.9425	74	23101	0.32	P25445,P01583,P01584,P60568,P01375,P05231,P01579,P48023,P17693,P10144,P14222,P33681,P42081	ENSG00000125498,ENSG00000134539,ENSG00000134545,ENSG00000137403,ENSG00000167633,ENSG00000168384,ENSG00000178562,ENSG00000179344,ENSG00000196126,ENSG00000198502,ENSG00000204252,ENSG00000204257,ENSG00000204276,ENSG00000204525,ENSG00000204592,ENSG00000204642,ENSG00000206239,ENSG00000206291,ENSG00000206292,ENSG00000206305,ENSG00000206308,ENSG00000206493,ENSG00000206503,ENSG00000206509,ENSG00000215764…	2.3245791692E0	3.50073E-9	4.57429E-8
hsa05220	Chronic myeloid leukemia	75	75	11	399	2.68293	14.6667	64	23111	0.28	P38936,P04637,Q07817,Q00534,O00716,P01106,P42229,P19838,P42336,P25963,P24385	ENSG00000002330,ENSG00000007968,ENSG00000033327,ENSG00000051382,ENSG00000073009,ENSG00000078061,ENSG00000085276,ENSG00000092969,ENSG00000097007,ENSG00000099942,ENSG00000100030,ENSG00000100485,ENSG00000101412,ENSG00000102882,ENSG00000104365,ENSG00000105221,ENSG00000105647,ENSG00000105851,ENSG00000106799,ENSG00000110395,ENSG00000111276,ENSG00000114423,ENSG00000115904,ENSG00000116478,ENSG00000117020…	2.2981147462E0	6.92396E-8	6.46236E-7
hsa04622	RIG-I-like receptor signaling pathway	69	75	10	400	2.43902	14.4928	59	23116	0.25	P10145,P01375,P29459,P02778,Q92985,P01574,P29460,P19838,P25963,Q12933	ENSG00000003400,ENSG00000050748,ENSG00000052723,ENSG00000057663,ENSG00000064012,ENSG00000067048,ENSG00000068308,ENSG00000073009,ENSG00000083799,ENSG00000088888,ENSG00000095015,ENSG00000101695,ENSG00000102871,ENSG00000104365,ENSG00000104825,ENSG00000107201,ENSG00000107643,ENSG00000108771,ENSG00000109339,ENSG00000112062,ENSG00000115267,ENSG00000120235,ENSG00000120242,ENSG00000121060,ENSG00000126456…	2.2818633994E0	3.08047E-7	2.6251E-6
hsa02010	ABC transporters	49	55	7	403	1.70732	14.2857	42	23133	0.18	Q03518,P08183,O95477,P21439,Q9NP78,Q9H222,Q9H221	ENSG00000001626,ENSG00000004846,ENSG00000006071,ENSG00000023839,ENSG00000064687,ENSG00000069431,ENSG00000073734,ENSG00000101986,ENSG00000103222,ENSG00000107331,ENSG00000108846,ENSG00000114770,ENSG00000115657,ENSG00000117528,ENSG00000118777,ENSG00000119688,ENSG00000121270,ENSG00000124574,ENSG00000125257,ENSG00000131269,ENSG00000135776,ENSG00000140798,ENSG00000141338,ENSG00000144452,ENSG00000154258…	2.2583194173E0	2.08644E-5	1.13595E-4
hsa05214	Glioma	65	65	9	401	2.19512	13.8462	56	23119	0.24	P60484,P38936,P04637,Q00534,O00716,P01127,P00533,P42336,P24385	ENSG00000007968,ENSG00000017427,ENSG00000051382,ENSG00000058404,ENSG00000070808,ENSG00000078061,ENSG00000100030,ENSG00000100485,ENSG00000101412,ENSG00000102882,ENSG00000105221,ENSG00000105647,ENSG00000105851,ENSG00000113721,ENSG00000115904,ENSG00000117020,ENSG00000117461,ENSG00000124181,ENSG00000126583,ENSG00000126934,ENSG00000129946,ENSG00000132155,ENSG00000133703,ENSG00000134853,ENSG00000135446…	2.2263215286E0	1.7965E-6	1.21418E-5
hsa05213	Endometrial cancer	51	52	7	403	1.70732	13.7255	44	23131	0.19	P60484,P04637,P04626,P01106,P00533,P42336,P24385	ENSG00000002330,ENSG00000039068,ENSG00000044115,ENSG00000051382,ENSG00000066032,ENSG00000076242,ENSG00000078061,ENSG00000081059,ENSG00000082701,ENSG00000100030,ENSG00000100485,ENSG00000102882,ENSG00000103126,ENSG00000105221,ENSG00000105647,ENSG00000105851,ENSG00000115266,ENSG00000115904,ENSG00000117020,ENSG00000117461,ENSG00000118689,ENSG00000126767,ENSG00000126934,ENSG00000132155,ENSG00000132906…	2.2117129414E0	2.72934E-5	1.44581E-4
hsa05020	Prion diseases	44	44	6	404	1.46341	13.6364	38	23137	0.16	P00441,P01583,P01584,P05231,P18146,P13501	ENSG00000010810,ENSG00000021852,ENSG00000039537,ENSG00000044574,ENSG00000072062,ENSG00000087088,ENSG00000100030,ENSG00000102882,ENSG00000106804,ENSG00000112936,ENSG00000113600,ENSG00000126767,ENSG00000126934,ENSG00000135862,ENSG00000142875,ENSG00000148400,ENSG00000149294,ENSG00000154654,ENSG00000157131,ENSG00000159189,ENSG00000165059,ENSG00000168439,ENSG00000169032,ENSG00000171867,ENSG00000173369…	2.2019467782E0	1.07419E-4	4.89629E-4
hsa00590	Arachidonic acid metabolism	57	57	7	403	1.70732	12.2807	50	23125	0.22	P18054,P05181,P41222,Q16647,P35354,O14684,P09917	ENSG00000059377,ENSG00000069764,ENSG00000095303,ENSG00000099998,ENSG00000100031,ENSG00000100078,ENSG00000108242,ENSG00000111144,ENSG00000116157,ENSG00000116711,ENSG00000117215,ENSG00000120915,ENSG00000123739,ENSG00000127472,ENSG00000131067,ENSG00000134716,ENSG00000138109,ENSG00000138115,ENSG00000138308,ENSG00000148334,ENSG00000155016,ENSG00000158786,ENSG00000159228,ENSG00000159231,ENSG00000161905…	2.0836201441E0	5.69927E-5	2.72453E-4
hsa05120	Epithelial cell signaling in Helicobacter pylori infection	74	74	9	401	2.19512	12.1622	65	23110	0.28	P10145,P25024,P09341,P25025,P13501,P19838,P00533,Q9Y624,P25963	ENSG00000006062,ENSG00000033627,ENSG00000047249,ENSG00000050748,ENSG00000065559,ENSG00000070831,ENSG00000071553,ENSG00000073009,ENSG00000100554,ENSG00000103653,ENSG00000104067,ENSG00000104365,ENSG00000105929,ENSG00000105976,ENSG00000106100,ENSG00000106278,ENSG00000107643,ENSG00000108262,ENSG00000109339,ENSG00000110719,ENSG00000112062,ENSG00000113070,ENSG00000113732,ENSG00000114573,ENSG00000116039…	2.0768965834E0	5.4121E-6	3.42185E-5
hsa05216	Thyroid cancer	33	34	4	406	0.97561	12.1212	29	23146	0.13	P04637,P01106,Q06710,P24385	ENSG00000039068,ENSG00000047410,ENSG00000081059,ENSG00000100030,ENSG00000102882,ENSG00000108091,ENSG00000114354,ENSG00000126934,ENSG00000132170,ENSG00000133703,ENSG00000138293,ENSG00000143171,ENSG00000143549,ENSG00000148737,ENSG00000152284,ENSG00000157764,ENSG00000165731,ENSG00000168036,ENSG00000169032,ENSG00000174775,ENSG00000186350,ENSG00000198400,ENSG00000204231,ENSG00000206289,ENSG00000213281…	2.0622226299E0	2.47156E-3	9.31588E-3
hsa05223	Non-small cell lung cancer	59	59	7	403	1.70732	11.8644	52	23123	0.22	P04637,P04626,Q00534,O00716,P00533,P42336,P24385	ENSG00000002330,ENSG00000007968,ENSG00000051382,ENSG00000068028,ENSG00000077092,ENSG00000078061,ENSG00000100030,ENSG00000100485,ENSG00000101109,ENSG00000101412,ENSG00000102882,ENSG00000105221,ENSG00000105647,ENSG00000105851,ENSG00000115904,ENSG00000117020,ENSG00000117461,ENSG00000118689,ENSG00000124181,ENSG00000126583,ENSG00000126934,ENSG00000132155,ENSG00000132906,ENSG00000133703,ENSG00000135446…	2.0443129407E0	7.13812E-5	3.33112E-4
hsa04610	Complement and coagulation cascades	76	81	9	401	2.19512	11.8421	67	23108	0.29	P01024,P00451,P01009,P05121,P46663,P04003,P00751,P13726,P00749	ENSG00000000971,ENSG00000003436,ENSG00000009724,ENSG00000011422,ENSG00000021852,ENSG00000039537,ENSG00000057593,ENSG00000080618,ENSG00000085063,ENSG00000088926,ENSG00000099937,ENSG00000101981,ENSG00000104368,ENSG00000106804,ENSG00000110799,ENSG00000112936,ENSG00000113600,ENSG00000113889,ENSG00000115718,ENSG00000117335,ENSG00000117601,ENSG00000122194,ENSG00000123843,ENSG00000124491,ENSG00000126218…	2.0465046875E0	6.76612E-6	4.01867E-5
hsa04920	Adipocytokine signaling pathway	71	77	8	402	1.95122	11.2676	63	23112	0.27	P35575,P01375,P01189,P20333,P19838,O00221,P25963,Q12933	ENSG00000004660,ENSG00000006831,ENSG00000050748,ENSG00000065675,ENSG00000067182,ENSG00000068366,ENSG00000073009,ENSG00000076555,ENSG00000096968,ENSG00000102871,ENSG00000104365,ENSG00000104825,ENSG00000105221,ENSG00000106617,ENSG00000107643,ENSG00000109339,ENSG00000109819,ENSG00000110090,ENSG00000110931,ENSG00000111725,ENSG00000115592,ENSG00000116678,ENSG00000117020,ENSG00000117394,ENSG00000118046…	1.9879619688E0	3.18468E-5	1.62406E-4
hsa05320	Autoimmune thyroid disease	98	104	11	399	2.68293	11.2245	87	23088	0.38	P25445,P29965,P22301,P60568,P48023,P25942,P17693,P10144,P14222,P33681,P42081	ENSG00000042832,ENSG00000113520,ENSG00000113525,ENSG00000115705,ENSG00000120235,ENSG00000120242,ENSG00000134200,ENSG00000135346,ENSG00000137080,ENSG00000137403,ENSG00000147873,ENSG00000147885,ENSG00000163599,ENSG00000165409,ENSG00000168384,ENSG00000178562,ENSG00000179344,ENSG00000186803,ENSG00000188379,ENSG00000196126,ENSG00000197919,ENSG00000198502,ENSG00000204252,ENSG00000204257,ENSG00000204276…	1.9900940183E0	1.10783E-6	7.7548E-6
hsa04660	T cell receptor signaling pathway	108	114	12	398	2.92683	11.1111	96	23079	0.41	P09693,P29965,P22301,P60568,P01375,P01579,P04141,P19838,O00221,P42336,Q9Y6W8,P25963	ENSG00000006062,ENSG00000010610,ENSG00000010810,ENSG00000043462,ENSG00000050748,ENSG00000051382,ENSG00000065675,ENSG00000067560,ENSG00000070831,ENSG00000071051,ENSG00000072736,ENSG00000073009,ENSG00000075711,ENSG00000076984,ENSG00000077264,ENSG00000081237,ENSG00000082701,ENSG00000100030,ENSG00000100351,ENSG00000100485,ENSG00000100968,ENSG00000101096,ENSG00000101349,ENSG00000102882,ENSG00000102908…	1.9807848452E0	4.02577E-7	3.28771E-6
hsa05221	Acute myeloid leukemia	54	55	6	404	1.46341	11.1111	48	23127	0.21	P01106,P11309,P42229,P19838,P42336,P24385	ENSG00000002330,ENSG00000051382,ENSG00000073009,ENSG00000078061,ENSG00000079102,ENSG00000081059,ENSG00000100030,ENSG00000100485,ENSG00000102096,ENSG00000102882,ENSG00000104365,ENSG00000105221,ENSG00000105647,ENSG00000105851,ENSG00000108443,ENSG00000109906,ENSG00000112033,ENSG00000115904,ENSG00000117020,ENSG00000117461,ENSG00000122025,ENSG00000126934,ENSG00000131759,ENSG00000132155,ENSG00000133101…	1.9678996255E0	3.39596E-4	1.41619E-3
hsa05310	Asthma	65	71	7	403	1.70732	10.7692	58	23117	0.25	P29965,P22301,P15248,P01375,P25942,P35225,P51671	ENSG00000113520,ENSG00000113525,ENSG00000121053,ENSG00000149534,ENSG00000158869,ENSG00000164399,ENSG00000168384,ENSG00000169397,ENSG00000179344,ENSG00000179639,ENSG00000186652,ENSG00000196126,ENSG00000198502,ENSG00000204252,ENSG00000204257,ENSG00000204276,ENSG00000206239,ENSG00000206291,ENSG00000206292,ENSG00000206305,ENSG00000206308,ENSG00000223793,ENSG00000223865,ENSG00000224103,ENSG00000226260…	1.9348541331E0	1.33224E-4	5.93451E-4
hsa04350	TGF-beta signaling pathway	84	90	9	401	2.19512	10.7143	75	23100	0.32	P03971,P01375,P01579,P12643,P12644,P08476,P01106,P07996,P35442	ENSG00000005339,ENSG00000011465,ENSG00000039319,ENSG00000049323,ENSG00000055130,ENSG00000067560,ENSG00000067900,ENSG00000080839,ENSG00000090539,ENSG00000092969,ENSG00000100030,ENSG00000100387,ENSG00000100393,ENSG00000101144,ENSG00000101665,ENSG00000102882,ENSG00000103479,ENSG00000104695,ENSG00000105568,ENSG00000105664,ENSG00000106799,ENSG00000107779,ENSG00000108443,ENSG00000108854,ENSG00000112175…	1.933362933E0	1.5472E-5	8.66431E-5
hsa04510	Focal adhesion	207	207	21	389	5.12195	10.1449	186	22989	0.8	P08123,P60484,P14210,P10415,P04626,P10451,P98170,Q03135,P30279,P30281,P02751,P24821,P55268,P01127,P07996,P35442,P00533,P49767,P42336,Q15746,P24385	ENSG00000002330,ENSG00000005884,ENSG00000005961,ENSG00000010810,ENSG00000017427,ENSG00000023445,ENSG00000029559,ENSG00000035403,ENSG00000037280,ENSG00000050555,ENSG00000050748,ENSG00000050820,ENSG00000051382,ENSG00000053747,ENSG00000056345,ENSG00000058085,ENSG00000058272,ENSG00000058335,ENSG00000060718,ENSG00000067560,ENSG00000067900,ENSG00000070831,ENSG00000072110,ENSG00000075624,ENSG00000077264…	1.89796754E0	1.01933E-10	1.42707E-9
hsa03050	Proteasome	51	55	5	405	1.21951	9.80392	46	23129	0.2	P01579,P25787,P28065,Q9UL46,Q06323	ENSG00000008018,ENSG00000013275,ENSG00000041357,ENSG00000068878,ENSG00000087191,ENSG00000099341,ENSG00000100519,ENSG00000100567,ENSG00000100764,ENSG00000100804,ENSG00000100902,ENSG00000101182,ENSG00000103035,ENSG00000108294,ENSG00000108344,ENSG00000108671,ENSG00000115233,ENSG00000125818,ENSG00000126067,ENSG00000127922,ENSG00000129084,ENSG00000131467,ENSG00000132963,ENSG00000136930,ENSG00000142507…	1.8257519692E0	1.88703E-3	7.54813E-3
hsa04512	ECM-receptor interaction	92	92	9	401	2.19512	9.78261	83	23092	0.36	P08123,P16070,P10451,P02751,P24821,P55268,P31431,P07996,P35442	ENSG00000005884,ENSG00000005961,ENSG00000029559,ENSG00000050555,ENSG00000053747,ENSG00000056345,ENSG00000058085,ENSG00000060718,ENSG00000072571,ENSG00000077943,ENSG00000080573,ENSG00000081052,ENSG00000082781,ENSG00000091128,ENSG00000091136,ENSG00000091409,ENSG00000101680,ENSG00000105664,ENSG00000105855,ENSG00000108821,ENSG00000109072,ENSG00000110799,ENSG00000112769,ENSG00000113296,ENSG00000115221…	1.8316640584E0	3.23154E-5	1.62406E-4
hsa04020	Calcium signaling pathway	176	176	16	394	3.90244	9.09091	160	23015	0.69	P29475,P35228,P29274,P29275,P46663,Q12879,P30559,P25105,P04626,P28907,P48995,P00533,P51178,P25103,Q05586,Q15746	ENSG00000005022,ENSG00000006283,ENSG00000006638,ENSG00000043591,ENSG00000044446,ENSG00000050628,ENSG00000058404,ENSG00000058668,ENSG00000060558,ENSG00000063176,ENSG00000065361,ENSG00000067177,ENSG00000067842,ENSG00000070808,ENSG00000070961,ENSG00000072062,ENSG00000074370,ENSG00000075073,ENSG00000078295,ENSG00000078668,ENSG00000081248,ENSG00000083454,ENSG00000087460,ENSG00000088256,ENSG00000089041…	1.764965454E0	8.28139E-8	7.37796E-7
hsa04722	Neurotrophin signaling pathway	126	126	11	399	2.68293	8.73016	115	23060	0.5	P04637,P10415,P48023,P23560,P01138,O43353,P19838,O00221,P42336,Q05655,P25963	ENSG00000002330,ENSG00000050748,ENSG00000051382,ENSG00000058404,ENSG00000064300,ENSG00000067560,ENSG00000070808,ENSG00000070831,ENSG00000071242,ENSG00000072133,ENSG00000076984,ENSG00000078900,ENSG00000080815,ENSG00000082701,ENSG00000087088,ENSG00000090376,ENSG00000095015,ENSG00000097007,ENSG00000099942,ENSG00000100030,ENSG00000100485,ENSG00000100784,ENSG00000102882,ENSG00000103653,ENSG00000104365…	1.7098565214E0	1.30142E-5	7.50229E-5
hsa04650	Natural killer cell mediated cytotoxicity	152	164	13	397	3.17073	8.55263	139	23036	0.6	P25445,P05362,P01375,P01579,P48023,P04141,P09326,P17693,P01574,P50591,P10144,P14222,P42336	ENSG00000005844,ENSG00000010810,ENSG00000011600,ENSG00000015475,ENSG00000027697,ENSG00000043462,ENSG00000051382,ENSG00000072736,ENSG00000078061,ENSG00000087266,ENSG00000096264,ENSG00000100030,ENSG00000100485,ENSG00000100968,ENSG00000101096,ENSG00000102882,ENSG00000102908,ENSG00000105647,ENSG00000105851,ENSG00000107758,ENSG00000108622,ENSG00000111679,ENSG00000111981,ENSG00000115085,ENSG00000115904…	1.6913526323E0	2.70467E-6	1.76705E-5
hsa04514	Cell adhesion molecules (CAMs)	177	183	15	395	3.65854	8.47458	162	23013	0.7	P29965,P05362,P16581,P19320,P25942,P17693,P31431,P16109,P33681,Q9Y6W8,Q9NZQ7,Q9Y624,P57739,Q13477,P42081	ENSG00000002586,ENSG00000005844,ENSG00000010610,ENSG00000012124,ENSG00000013297,ENSG00000013725,ENSG00000018236,ENSG00000021645,ENSG00000038427,ENSG00000039068,ENSG00000062038,ENSG00000066405,ENSG00000067141,ENSG00000073008,ENSG00000076662,ENSG00000077943,ENSG00000081237,ENSG00000088827,ENSG00000090863,ENSG00000091129,ENSG00000091409,ENSG00000103855,ENSG00000105695,ENSG00000105855,ENSG00000106404…	1.6853826536E0	5.22686E-7	4.09786E-6
hsa04110	Cell cycle	119	119	10	400	2.43902	8.40336	109	23066	0.47	P38936,P04637,Q00534,P30279,P30281,O00716,P01106,Q13309,O75293,P24385	ENSG00000002822,ENSG00000004897,ENSG00000005339,ENSG00000006634,ENSG00000007968,ENSG00000053900,ENSG00000055130,ENSG00000072501,ENSG00000073111,ENSG00000076003,ENSG00000077935,ENSG00000079335,ENSG00000080839,ENSG00000081377,ENSG00000082701,ENSG00000085840,ENSG00000091651,ENSG00000092969,ENSG00000093009,ENSG00000094804,ENSG00000094880,ENSG00000097007,ENSG00000097046,ENSG00000100297,ENSG00000100387…	1.6658876144E0	4.46147E-5	2.18612E-4
hsa04662	B cell receptor signaling pathway	73	74	6	404	1.46341	8.21918	67	23108	0.29	Q06187,P19838,O00221,P42336,Q8WV28,P25963	ENSG00000007312,ENSG00000012124,ENSG00000051382,ENSG00000070190,ENSG00000072694,ENSG00000072736,ENSG00000073009,ENSG00000082701,ENSG00000100030,ENSG00000100485,ENSG00000100968,ENSG00000101096,ENSG00000102882,ENSG00000102908,ENSG00000104365,ENSG00000104825,ENSG00000105221,ENSG00000105369,ENSG00000105647,ENSG00000105851,ENSG00000107758,ENSG00000110651,ENSG00000111679,ENSG00000115904,ENSG00000117020…	1.6335861288E0	1.69804E-3	6.93366E-3
hsa04664	Fc epsilon RI signaling pathway	77	83	6	404	1.46341	7.79221	71	23104	0.31	Q06187,P01375,P04141,P35225,P42336,Q05655	ENSG00000010810,ENSG00000033327,ENSG00000034152,ENSG00000043462,ENSG00000050748,ENSG00000051382,ENSG00000065559,ENSG00000069764,ENSG00000076984,ENSG00000100030,ENSG00000100078,ENSG00000100485,ENSG00000102882,ENSG00000105221,ENSG00000105647,ENSG00000105851,ENSG00000107643,ENSG00000108984,ENSG00000109339,ENSG00000112062,ENSG00000113520,ENSG00000113525,ENSG00000115904,ENSG00000116711,ENSG00000117020…	1.5754257559E0	2.23189E-3	8.57744E-3
hsa05416	Viral myocarditis	116	122	9	401	2.19512	7.75862	107	23068	0.46	P29965,P05362,P25942,Q03135,P17693,P14222,P33681,P24385,P42081	ENSG00000005844,ENSG00000006788,ENSG00000010810,ENSG00000015475,ENSG00000064012,ENSG00000075151,ENSG00000075624,ENSG00000078814,ENSG00000092054,ENSG00000097007,ENSG00000100345,ENSG00000102683,ENSG00000105357,ENSG00000108823,ENSG00000109061,ENSG00000109063,ENSG00000110321,ENSG00000125414,ENSG00000128340,ENSG00000132906,ENSG00000133020,ENSG00000133026,ENSG00000133392,ENSG00000136238,ENSG00000137403…	1.5766359703E0	1.96791E-4	8.57135E-4
hsa04612	Antigen processing and presentation	145	159	10	400	2.43902	6.89655	135	23040	0.58	Q03518,P01374,P07900,P07858,P07711,P17693,Q9UL46,P61769,P04233,Q06323	ENSG00000001167,ENSG00000010610,ENSG00000044574,ENSG00000064490,ENSG00000066136,ENSG00000096384,ENSG00000100600,ENSG00000109971,ENSG00000112493,ENSG00000118260,ENSG00000120235,ENSG00000120242,ENSG00000120837,ENSG00000125498,ENSG00000126803,ENSG00000127022,ENSG00000131467,ENSG00000133111,ENSG00000134539,ENSG00000134545,ENSG00000137080,ENSG00000137403,ENSG00000143390,ENSG00000147873,ENSG00000147885…	1.4508328823E0	2.32027E-4	9.88636E-4
hsa04010	MAPK signaling pathway	282	289	19	391	4.63415	6.73759	263	22912	1.13	P25445,P04637,P01583,P01584,P01375,P48023,P23560,P01106,Q00653,P01138,P01127,P19838,P28562,P00533,P55075,P53041,Q01201,O75293,Q12933	ENSG00000006062,ENSG00000006116,ENSG00000006283,ENSG00000006432,ENSG00000007402,ENSG00000008735,ENSG00000011566,ENSG00000034152,ENSG00000050748,ENSG00000055208,ENSG00000058335,ENSG00000065559,ENSG00000066468,ENSG00000067182,ENSG00000067191,ENSG00000068078,ENSG00000068831,ENSG00000069764,ENSG00000069956,ENSG00000070193,ENSG00000070388,ENSG00000070831,ENSG00000071054,ENSG00000071242,ENSG00000072062…	1.4429934568E0	5.87647E-7	4.26588E-6
hsa04080	Neuroactive ligand-receptor interaction	302	302	18	392	4.39024	5.96026	284	22891	1.23	P04150,P30542,P29274,P29275,P46663,Q12879,Q14416,P25929,P41143,P35372,P30559,P01189,P01236,P25105,O43555,P05305,P25103,Q05586	ENSG00000006128,ENSG00000006638,ENSG00000010310,ENSG00000010438,ENSG00000011677,ENSG00000022355,ENSG00000043591,ENSG00000049247,ENSG00000050628,ENSG00000056291,ENSG00000064547,ENSG00000064989,ENSG00000065325,ENSG00000069482,ENSG00000069696,ENSG00000070031,ENSG00000071677,ENSG00000075073,ENSG00000078549,ENSG00000078589,ENSG00000080293,ENSG00000082556,ENSG00000083454,ENSG00000089041,ENSG00000094755…	1.3086347791E0	6.52752E-6	3.99811E-5
hsa05010	Alzheimer's disease	162	168	9	401	2.19512	5.55556	153	23022	0.66	P02649,P25445,P05067,P01584,P01375,P29475,Q12879,P56817,Q05586	ENSG00000002330,ENSG00000004779,ENSG00000010256,ENSG00000014216,ENSG00000015475,ENSG00000023228,ENSG00000064012,ENSG00000065518,ENSG00000067182,ENSG00000072506,ENSG00000073578,ENSG00000074370,ENSG00000080815,ENSG00000081248,ENSG00000082701,ENSG00000090266,ENSG00000096433,ENSG00000099624,ENSG00000099795,ENSG00000100030,ENSG00000101333,ENSG00000102001,ENSG00000102882,ENSG00000105464,ENSG00000107758…	1.2170307881E0	2.1738E-3	8.52131E-3
